# Supplementary material for: Ethyl 2-(1,3-benzodioxol-5-yl)-1-[3-(2-oxopyrrolidin-1-yl)prop­yl]-1H-benz­imidazole-5-carboxyl­ate
Source: Acta Crystallogr Sect E Struct Rep Online. 2012 Jan 21;68(Pt 2):o471–2. doi: 10.1107/S1600536812001420 (PMC3275223; doi:10.1107/S1600536812001420)
Supplement: Supplementary file 1 [file e-68-0o471-sup1.cif]

##############################################################################
#                                                                            #
# This CIF contains the data in a paper accepted for publication in          #
# Acta Crystallographica Section E. It conforms to the requirements of       #
# Notes for Authors for Acta Crystallographica Section E, and has been       #
# peer reviewed under the auspices of the IUCr Commission on Journals.       #
#                                                                            #
# Full details of the Crystallographic Information File format               #
# are given in the paper "The Crystallographic Information File (CIF):       #
# a New Standard Archive File for Crystallography" by S. R. Hall, F. H.      #
# Allen and I. D. Brown [Acta Cryst. (1991), A47, 655-685].                  #
#                                                                            #
# The current version of the core CIF dictionary is obtainable from          #
# ftp://ftp.iucr.org/pub/cif_core.dic.                                       #
#                                                                            #
# Software is freely available for graphical display of the structure(s)     #
# in this CIF. For information consult the CIF software page                 #
# http://www.iucr.org/resources/cif/software.                                #
#                                                                            #
# This file may be used for bona fide research purposes within the           #
# scientific community so long as proper attribution is given to the journal # 
# article from which it was obtained.                                        #
#                                                                            #
##############################################################################
data_global
_audit_creation_method     'form.cif (version 2.0)'
_journal_data_validation_number     ?
_journal_date_recd_electronic     2012-01-07
_journal_date_accepted     2012-01-12
_journal_name_full     'Acta Crystallographica, Section E'
_journal_year     2012
_journal_volume     68
_journal_issue      2
_journal_page_first     o471
_journal_page_last     o472
_journal_paper_category     QO
_journal_paper_doi     10.1107/S1600536812001420
_journal_coeditor_code     LH5402
_publ_contact_author_name     'Ibrahim Abdul Razak'
_publ_contact_author_address
;
      School of Physics
      Universiti Sains Malaysia
      11800 USM, Penang
      MALAYSIA
;
_publ_contact_author_email     'arazaki@usm.my'
_publ_contact_author_fax     '604 6579150'
_publ_contact_author_phone     '604 6533438'
_publ_section_title
;\
Ethyl
2-(1,3-benzodioxol-5-yl)-1-[3-(2-oxopyrrolidin-1-yl)propyl]-1<i>H</i>-\
benzimidazole-5-carboxylate
;
loop_
    _publ_author_name
    _publ_author_footnote
    _publ_author_address
    'Yeong Keng Yoon' ?
;
      Institute for Research in Molecular Medicine
      Universiti Sains Malaysia
      Minden 11800
      Penang, Malaysia
;
    'Mohamed Ashraf Ali' ?
;
      Institute for Research in Molecular Medicine
      Universiti Sains Malaysia
      Minden 11800
      Penang, Malaysia
;
    'Ang Chee Wei' ?
;
      Institute for Research in Molecular Medicine
      Universiti Sains Malaysia
      Minden 11800
      Penang, Malaysia
;
    'Safra Izuani Jama Asik' ?
;
      School of Physics
      Universiti Sains Malaysia
      11800 USM, Penang
      Malaysia
;
    'Ibrahim Abdul Razak'
;
      Thomson Reuters ResearcherID: A-5599-2009.
;
;
      School of Physics
      Universiti Sains Malaysia
      11800 USM, Penang
      Malaysia
;
data_I
_audit_creation_method     SHELXL-97
_chemical_name_systematic
;
Ethyl 2-(1,3-benzodioxol-5-yl)-1-[3-(2-oxopyrrolidin-1-yl)propyl]-
1<i>H</i>-benzimidazole-5-carboxylate
;
_chemical_name_common     ?
_chemical_formula_moiety     'C24 H25 N3 O5'
_chemical_formula_sum     'C24 H25 N3 O5'
_chemical_formula_iupac     'C24 H25 N3 O5'
_chemical_formula_weight     435.47
_chemical_melting_point     ?
_symmetry_cell_setting     monoclinic
_symmetry_space_group_name_H-M     'P 21/c'
_symmetry_space_group_name_Hall     '-P 2ybc'
loop_
    _symmetry_equiv_pos_as_xyz
    'x, y, z'
    '-x, y+1/2, -z+1/2'
    '-x, -y, -z'
    'x, -y-1/2, z-1/2'
_cell_length_a     11.1692(2)
_cell_length_b     11.5498(2)
_cell_length_c     17.4607(3)
_cell_angle_alpha     90.00
_cell_angle_beta     109.2100(10)
_cell_angle_gamma     90.00
_cell_volume     2127.05(6)
_cell_formula_units_Z     4
_cell_measurement_reflns_used     9946
_cell_measurement_theta_min     2.47
_cell_measurement_theta_max     31.48
_cell_measurement_temperature     100.0(10)
_exptl_crystal_description     'block'
_exptl_crystal_colour     'yellow'
_exptl_crystal_size_max     0.50
_exptl_crystal_size_mid     0.49
_exptl_crystal_size_min     0.21
_exptl_crystal_density_diffrn     1.360
_exptl_crystal_density_meas     ?
_exptl_crystal_density_method     'not measured'
_exptl_crystal_F_000     920
_exptl_absorpt_coefficient_mu     0.096
_exptl_absorpt_correction_type     multi-scan
_exptl_absorpt_process_details     '(SADABS; Bruker, 2009)'
_exptl_absorpt_correction_T_min     0.9536
_exptl_absorpt_correction_T_max     0.9797
_exptl_special_details
;
The crystal was placed in the cold stream of an Oxford Cryosystems
Cobra open-flow nitrogen cryostat (Cosier & Glazer, 1986) operating
at 100.0 (1) K.
;
_diffrn_ambient_temperature     100
_diffrn_radiation_type     MoK\a
_diffrn_radiation_wavelength     0.71073
_diffrn_radiation_source     'fine-focus sealed tube'
_diffrn_radiation_monochromator     graphite
_diffrn_measurement_device_type
;
Bruker SMART APEXII CCD area-detector
;
_diffrn_measurement_method     '\f and \w scans'
_diffrn_detector_area_resol_mean     ?
_diffrn_reflns_number     50292
_diffrn_reflns_av_R_equivalents     0.0321
_diffrn_reflns_av_sigmaI/netI     0.0244
_diffrn_reflns_theta_min     1.93
_diffrn_reflns_theta_max     31.51
_diffrn_reflns_theta_full     31.51
_diffrn_measured_fraction_theta_max     0.993
_diffrn_measured_fraction_theta_full     0.993
_diffrn_reflns_limit_h_min     -13
_diffrn_reflns_limit_h_max     16
_diffrn_reflns_limit_k_min     -16
_diffrn_reflns_limit_k_max     16
_diffrn_reflns_limit_l_min     -23
_diffrn_reflns_limit_l_max     25
_diffrn_standards_number     0
_diffrn_standards_interval_count     .
_diffrn_standards_interval_time     .
_diffrn_standards_decay_%     ?
_refine_special_details
;
 Refinement of F^2^ against ALL reflections.  The weighted R-factor wR and
 goodness of fit S are based on F^2^, conventional R-factors R are based
 on F, with F set to zero for negative F^2^. The threshold expression of
 F^2^ > 2sigma(F^2^) is used only for calculating R-factors(gt) etc. and is
 not relevant to the choice of reflections for refinement.  R-factors based
 on F^2^ are statistically about twice as large as those based on F, and R-
 factors based on ALL data will be even larger.
;
_reflns_number_total     7050
_reflns_number_gt     5762
_reflns_threshold_expression     I>2\s(I)
_refine_ls_structure_factor_coef     Fsqd
_refine_ls_matrix_type     full
_refine_ls_R_factor_all     0.0625
_refine_ls_R_factor_gt     0.0495
_refine_ls_wR_factor_gt     0.1246
_refine_ls_wR_factor_ref     0.1343
_refine_ls_goodness_of_fit_ref     1.041
_refine_ls_restrained_S_all     1.041
_refine_ls_number_reflns     7050
_refine_ls_number_parameters     290
_refine_ls_number_restraints     0
_refine_ls_hydrogen_treatment     constr
_refine_ls_weighting_scheme     calc
_refine_ls_weighting_details
         'calc w=1/[\s^2^(Fo^2^)+(0.0625P)^2^+0.8818P] where P=(Fo^2^+2Fc^2^)/3'
_atom_sites_solution_hydrogens     geom
_atom_sites_solution_primary     direct
_atom_sites_solution_secondary     difmap
_refine_ls_shift/su_max     ?
_refine_ls_shift/su_max_lt     0.001
_refine_ls_shift/su_mean     0.000
_refine_diff_density_max     0.445
_refine_diff_density_min     -0.383
_refine_ls_extinction_method     none
_refine_ls_extinction_coef     ?
loop_
    _atom_type_symbol
    _atom_type_description
    _atom_type_scat_dispersion_real
    _atom_type_scat_dispersion_imag
    _atom_type_scat_source
    'C' 'C' 0.0033 0.0016
                         'International Tables Vol C Tables 4.2.6.8 and 6.1.1.4'
    'H' 'H' 0.0000 0.0000
                         'International Tables Vol C Tables 4.2.6.8 and 6.1.1.4'
    'N' 'N' 0.0061 0.0033
                         'International Tables Vol C Tables 4.2.6.8 and 6.1.1.4'
    'O' 'O' 0.0106 0.0060
                         'International Tables Vol C Tables 4.2.6.8 and 6.1.1.4'
_computing_data_collection     'APEX2 (Bruker, 2009)'
_computing_cell_refinement     'SAINT (Bruker, 2009)'
_computing_data_reduction     'SAINT (Bruker, 2009)'
_computing_structure_solution     'SHELXTL (Sheldrick, 2008)'
_computing_structure_refinement     'SHELXTL (Sheldrick, 2008)'
_computing_molecular_graphics     'SHELXTL (Sheldrick, 2008)'
_computing_publication_material
;
SHELXTL (Sheldrick, 2008) and PLATON (Spek, 2009)
;
loop_
    _atom_site_type_symbol
    _atom_site_label
    _atom_site_fract_x
    _atom_site_fract_y
    _atom_site_fract_z
    _atom_site_U_iso_or_equiv
    _atom_site_adp_type
    _atom_site_calc_flag
    _atom_site_refinement_flags
    _atom_site_occupancy
    _atom_site_symmetry_multiplicity
    _atom_site_disorder_assembly
    _atom_site_disorder_group
    O O1 1.36916(8) 0.64900(8) 1.00135(6) 0.02630(19) Uani d . 1 1 . .
    O O2 1.46990(9) 0.52246(9) 1.09862(6) 0.0351(2) Uani d . 1 1 . .
    O O3 0.53054(11) 0.16025(9) 0.79853(8) 0.0412(3) Uani d . 1 1 . .
    O O4 0.75646(11) -0.15864(9) 1.14027(6) 0.0373(2) Uani d . 1 1 . .
    O O5 0.83670(11) -0.00736(10) 1.23064(6) 0.0413(3) Uani d . 1 1 . .
    N N1 1.08459(9) 0.25301(8) 1.08845(5) 0.01863(18) Uani d . 1 1 . .
    N N2 0.94409(9) 0.27310(8) 0.96239(5) 0.01759(18) Uani d . 1 1 . .
    N N3 0.68842(9) 0.06821(9) 0.76740(6) 0.0242(2) Uani d . 1 1 . .
    C C1 1.12627(10) 0.33875(9) 1.04755(6) 0.0178(2) Uani d . 1 1 . .
    C C2 1.23809(11) 0.40311(10) 1.07214(6) 0.0198(2) Uani d . 1 1 . .
    H H2A 1.3005 0.3910 1.1237 0.024 Uiso calc R 1 1 . .
    C C3 1.25516(11) 0.48569(9) 1.01862(7) 0.0201(2) Uani d . 1 1 . .
    C C4 1.16207(11) 0.50423(10) 0.94229(7) 0.0215(2) Uani d . 1 1 . .
    H H4A 1.1745 0.5640 0.9083 0.026 Uiso calc R 1 1 . .
    C C5 1.05304(11) 0.43769(10) 0.91560(7) 0.0209(2) Uani d . 1 1 . .
    H H5A 0.9915 0.4487 0.8636 0.025 Uiso calc R 1 1 . .
    C C6 1.03832(10) 0.35349(9) 0.96927(6) 0.01764(19) Uani d . 1 1 . .
    C C7 0.97710(10) 0.21525(9) 1.03573(6) 0.01711(19) Uani d . 1 1 . .
    C C8 0.90606(10) 0.11885(9) 1.05532(6) 0.01784(19) Uani d . 1 1 . .
    C C9 0.85386(11) 0.02908(10) 1.00098(7) 0.0210(2) Uani d . 1 1 . .
    H H9A 0.8548 0.0344 0.9469 0.025 Uiso calc R 1 1 . .
    C C10 0.80006(11) -0.06882(10) 1.02441(7) 0.0235(2) Uani d . 1 1 . .
    H H10A 0.7655 -0.1302 0.9876 0.028 Uiso calc R 1 1 . .
    C C11 0.79959(11) -0.07201(10) 1.10277(7) 0.0230(2) Uani d . 1 1 . .
    C C12 0.84914(11) 0.01780(11) 1.15672(7) 0.0231(2) Uani d . 1 1 . .
    C C13 0.90412(11) 0.11341(10) 1.13575(7) 0.0207(2) Uani d . 1 1 . .
    H H13A 0.9394 0.1734 1.1737 0.025 Uiso calc R 1 1 . .
    C C14 1.37606(12) 0.55209(10) 1.04449(7) 0.0231(2) Uani d . 1 1 . .
    C C15 1.48387(12) 0.71957(11) 1.02515(8) 0.0285(3) Uani d . 1 1 . .
    H H15A 1.5551 0.6761 1.0169 0.034 Uiso calc R 1 1 . .
    H H15B 1.5076 0.7413 1.0831 0.034 Uiso calc R 1 1 . .
    C C16 1.45570(18) 0.82402(18) 0.97368(14) 0.0613(6) Uani d . 1 1 . .
    H H16A 1.5290 0.8762 0.9902 0.092 Uiso calc R 1 1 . .
    H H16B 1.3817 0.8636 0.9798 0.092 Uiso calc R 1 1 . .
    H H16C 1.4377 0.8017 0.9168 0.092 Uiso calc R 1 1 . .
    C C17 0.83289(10) 0.25829(10) 0.88998(6) 0.0194(2) Uani d . 1 1 . .
    H H17A 0.7936 0.3348 0.8720 0.023 Uiso calc R 1 1 . .
    H H17B 0.7697 0.2093 0.9034 0.023 Uiso calc R 1 1 . .
    C C18 0.86814(11) 0.20207(12) 0.82103(7) 0.0253(2) Uani d . 1 1 . .
    H H18A 0.9210 0.2562 0.8020 0.030 Uiso calc R 1 1 . .
    H H18B 0.9186 0.1313 0.8413 0.030 Uiso calc R 1 1 . .
    C C19 0.74954(12) 0.17057(12) 0.75023(7) 0.0282(3) Uani d . 1 1 . .
    H H19A 0.6892 0.2362 0.7390 0.034 Uiso calc R 1 1 . .
    H H19B 0.7733 0.1570 0.7011 0.034 Uiso calc R 1 1 . .
    C C20 0.72393(14) -0.04871(14) 0.75131(11) 0.0436(4) Uani d . 1 1 . .
    H H20A 0.8155 -0.0627 0.7791 0.052 Uiso calc R 1 1 . .
    H H20B 0.7041 -0.0617 0.6924 0.052 Uiso calc R 1 1 . .
    C C21 0.64389(16) -0.12635(13) 0.78542(12) 0.0522(5) Uani d . 1 1 . .
    H H21A 0.6121 -0.1940 0.7497 0.063 Uiso calc R 1 1 . .
    H H21B 0.6939 -0.1544 0.8402 0.063 Uiso calc R 1 1 . .
    C C22 0.53501(15) -0.05070(12) 0.78894(9) 0.0363(3) Uani d . 1 1 . .
    H H22A 0.4576 -0.0664 0.7423 0.044 Uiso calc R 1 1 . .
    H H22B 0.5162 -0.0642 0.8398 0.044 Uiso calc R 1 1 . .
    C C23 0.58101(12) 0.07147(11) 0.78574(7) 0.0249(2) Uani d . 1 1 . .
    C C24 0.77364(13) -0.11782(12) 1.22069(8) 0.0297(3) Uani d . 1 1 . .
    H H24A 0.8254 -0.1736 1.2611 0.036 Uiso calc R 1 1 . .
    H H24B 0.6904 -0.1096 1.2288 0.036 Uiso calc R 1 1 . .
loop_
    _atom_site_aniso_label
    _atom_site_aniso_U_11
    _atom_site_aniso_U_22
    _atom_site_aniso_U_33
    _atom_site_aniso_U_12
    _atom_site_aniso_U_13
    _atom_site_aniso_U_23
    O1 0.0228(4) 0.0255(4) 0.0303(4) -0.0072(3) 0.0083(3) 0.0011(3)
    O2 0.0270(5) 0.0331(5) 0.0367(5) -0.0086(4) -0.0010(4) 0.0027(4)
    O3 0.0344(6) 0.0334(5) 0.0616(7) 0.0032(4) 0.0238(5) -0.0088(5)
    O4 0.0471(6) 0.0343(5) 0.0314(5) -0.0208(5) 0.0142(4) -0.0004(4)
    O5 0.0557(7) 0.0490(6) 0.0199(4) -0.0313(5) 0.0135(4) -0.0020(4)
    N1 0.0190(4) 0.0193(4) 0.0163(4) -0.0022(3) 0.0041(3) -0.0008(3)
    N2 0.0172(4) 0.0206(4) 0.0138(4) -0.0022(3) 0.0035(3) -0.0012(3)
    N3 0.0183(4) 0.0263(5) 0.0240(5) 0.0014(4) 0.0014(4) -0.0073(4)
    C1 0.0186(5) 0.0187(4) 0.0157(4) -0.0011(4) 0.0051(4) -0.0018(3)
    C2 0.0195(5) 0.0209(5) 0.0173(5) -0.0017(4) 0.0037(4) -0.0025(4)
    C3 0.0204(5) 0.0197(5) 0.0208(5) -0.0036(4) 0.0078(4) -0.0036(4)
    C4 0.0241(5) 0.0222(5) 0.0196(5) -0.0022(4) 0.0092(4) 0.0010(4)
    C5 0.0211(5) 0.0241(5) 0.0168(5) -0.0013(4) 0.0052(4) 0.0010(4)
    C6 0.0171(5) 0.0194(4) 0.0163(4) -0.0017(4) 0.0053(4) -0.0020(4)
    C7 0.0180(5) 0.0182(4) 0.0149(4) -0.0002(4) 0.0051(4) -0.0014(3)
    C8 0.0163(4) 0.0200(5) 0.0168(4) -0.0012(4) 0.0048(4) -0.0009(4)
    C9 0.0215(5) 0.0233(5) 0.0193(5) -0.0024(4) 0.0081(4) -0.0041(4)
    C10 0.0232(5) 0.0222(5) 0.0259(5) -0.0046(4) 0.0092(4) -0.0061(4)
    C11 0.0195(5) 0.0233(5) 0.0254(5) -0.0043(4) 0.0062(4) 0.0012(4)
    C12 0.0224(5) 0.0288(6) 0.0168(5) -0.0061(4) 0.0047(4) 0.0009(4)
    C13 0.0200(5) 0.0245(5) 0.0165(4) -0.0050(4) 0.0045(4) -0.0019(4)
    C14 0.0242(5) 0.0221(5) 0.0242(5) -0.0045(4) 0.0094(4) -0.0040(4)
    C15 0.0238(6) 0.0273(6) 0.0345(6) -0.0083(5) 0.0097(5) -0.0031(5)
    C16 0.0378(9) 0.0587(11) 0.0704(12) -0.0228(8) -0.0052(8) 0.0337(10)
    C17 0.0162(5) 0.0259(5) 0.0143(4) -0.0013(4) 0.0027(4) -0.0016(4)
    C18 0.0206(5) 0.0383(6) 0.0175(5) -0.0066(5) 0.0069(4) -0.0073(4)
    C19 0.0254(6) 0.0418(7) 0.0159(5) -0.0068(5) 0.0047(4) -0.0046(5)
    C20 0.0256(6) 0.0396(8) 0.0529(9) 0.0102(6) -0.0042(6) -0.0242(7)
    C21 0.0411(8) 0.0223(6) 0.0667(11) 0.0032(6) -0.0181(8) -0.0037(7)
    C22 0.0425(8) 0.0291(6) 0.0320(7) -0.0088(6) 0.0053(6) 0.0026(5)
    C23 0.0251(6) 0.0255(5) 0.0227(5) 0.0001(4) 0.0062(4) -0.0014(4)
    C24 0.0274(6) 0.0341(6) 0.0250(6) -0.0085(5) 0.0054(5) 0.0079(5)
_geom_special_details
;
 All esds (except the esd in the dihedral angle between two l.s. planes)
 are estimated using the full covariance matrix.  The cell esds are taken
 into account individually in the estimation of esds in distances, angles
 and torsion angles; correlations between esds in cell parameters are only
 used when they are defined by crystal symmetry.  An approximate (isotropic)
 treatment of cell esds is used for estimating esds involving l.s. planes.
;
loop_
    _geom_bond_atom_site_label_1
    _geom_bond_atom_site_label_2
    _geom_bond_site_symmetry_2
    _geom_bond_distance
    _geom_bond_publ_flag
    O1 C14 . 1.3373(15) ?
    O1 C15 . 1.4588(15) ?
    O2 C14 . 1.2071(15) ?
    O3 C23 . 1.2256(16) ?
    O4 C11 . 1.3672(14) ?
    O4 C24 . 1.4330(17) ?
    O5 C12 . 1.3738(14) ?
    O5 C24 . 1.4399(16) ?
    N1 C7 . 1.3235(14) ?
    N1 C1 . 1.3878(14) ?
    N2 C6 . 1.3788(14) ?
    N2 C7 . 1.3825(14) ?
    N2 C17 . 1.4618(14) ?
    N3 C23 . 1.3402(16) ?
    N3 C19 . 1.4450(17) ?
    N3 C20 . 1.4606(17) ?
    C1 C2 . 1.3943(15) ?
    C1 C6 . 1.4067(15) ?
    C2 C3 . 1.3916(16) ?
    C2 H2A . 0.9500 ?
    C3 C4 . 1.4112(16) ?
    C3 C14 . 1.4880(16) ?
    C4 C5 . 1.3847(16) ?
    C4 H4A . 0.9500 ?
    C5 C6 . 1.3971(15) ?
    C5 H5A . 0.9500 ?
    C7 C8 . 1.4714(15) ?
    C8 C9 . 1.3968(15) ?
    C8 C13 . 1.4130(15) ?
    C9 C10 . 1.4031(16) ?
    C9 H9A . 0.9500 ?
    C10 C11 . 1.3704(17) ?
    C10 H10A . 0.9500 ?
    C11 C12 . 1.3880(17) ?
    C12 C13 . 1.3706(16) ?
    C13 H13A . 0.9500 ?
    C15 C16 . 1.475(2) ?
    C15 H15A . 0.9900 ?
    C15 H15B . 0.9900 ?
    C16 H16A . 0.9800 ?
    C16 H16B . 0.9800 ?
    C16 H16C . 0.9800 ?
    C17 C18 . 1.5290(16) ?
    C17 H17A . 0.9900 ?
    C17 H17B . 0.9900 ?
    C18 C19 . 1.5289(17) ?
    C18 H18A . 0.9900 ?
    C18 H18B . 0.9900 ?
    C19 H19A . 0.9900 ?
    C19 H19B . 0.9900 ?
    C20 C21 . 1.519(3) ?
    C20 H20A . 0.9900 ?
    C20 H20B . 0.9900 ?
    C21 C22 . 1.515(2) ?
    C21 H21A . 0.9900 ?
    C21 H21B . 0.9900 ?
    C22 C23 . 1.5090(18) ?
    C22 H22A . 0.9900 ?
    C22 H22B . 0.9900 ?
    C24 H24A . 0.9900 ?
    C24 H24B . 0.9900 ?
loop_
    _geom_angle_atom_site_label_1
    _geom_angle_atom_site_label_2
    _geom_angle_atom_site_label_3
    _geom_angle_site_symmetry_1
    _geom_angle_site_symmetry_3
    _geom_angle
    _geom_angle_publ_flag
    C14 O1 C15 . . 115.14(10) ?
    C11 O4 C24 . . 105.89(10) ?
    C12 O5 C24 . . 105.71(10) ?
    C7 N1 C1 . . 104.97(9) ?
    C6 N2 C7 . . 106.35(9) ?
    C6 N2 C17 . . 124.13(9) ?
    C7 N2 C17 . . 129.52(9) ?
    C23 N3 C19 . . 123.21(11) ?
    C23 N3 C20 . . 113.14(12) ?
    C19 N3 C20 . . 122.67(12) ?
    N1 C1 C2 . . 129.80(10) ?
    N1 C1 C6 . . 109.95(9) ?
    C2 C1 C6 . . 120.20(10) ?
    C3 C2 C1 . . 117.74(10) ?
    C3 C2 H2A . . 121.1 ?
    C1 C2 H2A . . 121.1 ?
    C2 C3 C4 . . 121.13(10) ?
    C2 C3 C14 . . 117.42(10) ?
    C4 C3 C14 . . 121.44(10) ?
    C5 C4 C3 . . 121.78(10) ?
    C5 C4 H4A . . 119.1 ?
    C3 C4 H4A . . 119.1 ?
    C4 C5 C6 . . 116.43(10) ?
    C4 C5 H5A . . 121.8 ?
    C6 C5 H5A . . 121.8 ?
    N2 C6 C5 . . 131.70(10) ?
    N2 C6 C1 . . 105.79(9) ?
    C5 C6 C1 . . 122.50(10) ?
    N1 C7 N2 . . 112.92(9) ?
    N1 C7 C8 . . 121.52(9) ?
    N2 C7 C8 . . 125.53(9) ?
    C9 C8 C13 . . 120.17(10) ?
    C9 C8 C7 . . 122.70(10) ?
    C13 C8 C7 . . 116.78(9) ?
    C8 C9 C10 . . 121.55(10) ?
    C8 C9 H9A . . 119.2 ?
    C10 C9 H9A . . 119.2 ?
    C11 C10 C9 . . 117.10(10) ?
    C11 C10 H10A . . 121.5 ?
    C9 C10 H10A . . 121.5 ?
    O4 C11 C10 . . 127.99(11) ?
    O4 C11 C12 . . 110.28(10) ?
    C10 C11 C12 . . 121.72(11) ?
    C13 C12 O5 . . 127.89(11) ?
    C13 C12 C11 . . 122.30(11) ?
    O5 C12 C11 . . 109.79(10) ?
    C12 C13 C8 . . 117.14(10) ?
    C12 C13 H13A . . 121.4 ?
    C8 C13 H13A . . 121.4 ?
    O2 C14 O1 . . 123.55(11) ?
    O2 C14 C3 . . 123.99(11) ?
    O1 C14 C3 . . 112.46(10) ?
    O1 C15 C16 . . 106.98(12) ?
    O1 C15 H15A . . 110.3 ?
    C16 C15 H15A . . 110.3 ?
    O1 C15 H15B . . 110.3 ?
    C16 C15 H15B . . 110.3 ?
    H15A C15 H15B . . 108.6 ?
    C15 C16 H16A . . 109.5 ?
    C15 C16 H16B . . 109.5 ?
    H16A C16 H16B . . 109.5 ?
    C15 C16 H16C . . 109.5 ?
    H16A C16 H16C . . 109.5 ?
    H16B C16 H16C . . 109.5 ?
    N2 C17 C18 . . 111.41(9) ?
    N2 C17 H17A . . 109.3 ?
    C18 C17 H17A . . 109.3 ?
    N2 C17 H17B . . 109.3 ?
    C18 C17 H17B . . 109.3 ?
    H17A C17 H17B . . 108.0 ?
    C19 C18 C17 . . 111.01(10) ?
    C19 C18 H18A . . 109.4 ?
    C17 C18 H18A . . 109.4 ?
    C19 C18 H18B . . 109.4 ?
    C17 C18 H18B . . 109.4 ?
    H18A C18 H18B . . 108.0 ?
    N3 C19 C18 . . 111.70(10) ?
    N3 C19 H19A . . 109.3 ?
    C18 C19 H19A . . 109.3 ?
    N3 C19 H19B . . 109.3 ?
    C18 C19 H19B . . 109.3 ?
    H19A C19 H19B . . 107.9 ?
    N3 C20 C21 . . 103.78(13) ?
    N3 C20 H20A . . 111.0 ?
    C21 C20 H20A . . 111.0 ?
    N3 C20 H20B . . 111.0 ?
    C21 C20 H20B . . 111.0 ?
    H20A C20 H20B . . 109.0 ?
    C22 C21 C20 . . 105.03(12) ?
    C22 C21 H21A . . 110.7 ?
    C20 C21 H21A . . 110.7 ?
    C22 C21 H21B . . 110.7 ?
    C20 C21 H21B . . 110.7 ?
    H21A C21 H21B . . 108.8 ?
    C23 C22 C21 . . 104.48(13) ?
    C23 C22 H22A . . 110.9 ?
    C21 C22 H22A . . 110.9 ?
    C23 C22 H22B . . 110.9 ?
    C21 C22 H22B . . 110.9 ?
    H22A C22 H22B . . 108.9 ?
    O3 C23 N3 . . 124.65(12) ?
    O3 C23 C22 . . 126.37(13) ?
    N3 C23 C22 . . 108.97(11) ?
    O4 C24 O5 . . 108.19(10) ?
    O4 C24 H24A . . 110.1 ?
    O5 C24 H24A . . 110.1 ?
    O4 C24 H24B . . 110.1 ?
    O5 C24 H24B . . 110.1 ?
    H24A C24 H24B . . 108.4 ?
loop_
    _geom_torsion_atom_site_label_1
    _geom_torsion_atom_site_label_2
    _geom_torsion_atom_site_label_3
    _geom_torsion_atom_site_label_4
    _geom_torsion_site_symmetry_1
    _geom_torsion_site_symmetry_2
    _geom_torsion_site_symmetry_3
    _geom_torsion_site_symmetry_4
    _geom_torsion
    _geom_torsion_publ_flag
    C7 N1 C1 C2 . . . . -175.77(11) ?
    C7 N1 C1 C6 . . . . 1.68(12) ?
    N1 C1 C2 C3 . . . . -179.21(11) ?
    C6 C1 C2 C3 . . . . 3.56(16) ?
    C1 C2 C3 C4 . . . . 0.43(16) ?
    C1 C2 C3 C14 . . . . -178.59(10) ?
    C2 C3 C4 C5 . . . . -3.24(18) ?
    C14 C3 C4 C5 . . . . 175.73(11) ?
    C3 C4 C5 C6 . . . . 1.83(17) ?
    C7 N2 C6 C5 . . . . -177.75(12) ?
    C17 N2 C6 C5 . . . . 1.48(18) ?
    C7 N2 C6 C1 . . . . 0.87(12) ?
    C17 N2 C6 C1 . . . . -179.90(10) ?
    C4 C5 C6 N2 . . . . -179.30(11) ?
    C4 C5 C6 C1 . . . . 2.27(17) ?
    N1 C1 C6 N2 . . . . -1.60(12) ?
    C2 C1 C6 N2 . . . . 176.14(10) ?
    N1 C1 C6 C5 . . . . 177.18(10) ?
    C2 C1 C6 C5 . . . . -5.09(17) ?
    C1 N1 C7 N2 . . . . -1.14(12) ?
    C1 N1 C7 C8 . . . . 176.98(10) ?
    C6 N2 C7 N1 . . . . 0.17(12) ?
    C17 N2 C7 N1 . . . . -179.00(10) ?
    C6 N2 C7 C8 . . . . -177.86(10) ?
    C17 N2 C7 C8 . . . . 2.97(18) ?
    N1 C7 C8 C9 . . . . -135.87(12) ?
    N2 C7 C8 C9 . . . . 42.00(16) ?
    N1 C7 C8 C13 . . . . 37.34(15) ?
    N2 C7 C8 C13 . . . . -144.79(11) ?
    C13 C8 C9 C10 . . . . -0.85(17) ?
    C7 C8 C9 C10 . . . . 172.14(11) ?
    C8 C9 C10 C11 . . . . 0.72(18) ?
    C24 O4 C11 C10 . . . . -178.17(13) ?
    C24 O4 C11 C12 . . . . 3.30(14) ?
    C9 C10 C11 O4 . . . . -177.89(12) ?
    C9 C10 C11 C12 . . . . 0.49(18) ?
    C24 O5 C12 C13 . . . . -179.43(13) ?
    C24 O5 C12 C11 . . . . -1.18(15) ?
    O4 C11 C12 C13 . . . . 177.00(12) ?
    C10 C11 C12 C13 . . . . -1.6(2) ?
    O4 C11 C12 O5 . . . . -1.37(15) ?
    C10 C11 C12 O5 . . . . 180.00(12) ?
    O5 C12 C13 C8 . . . . 179.51(13) ?
    C11 C12 C13 C8 . . . . 1.46(18) ?
    C9 C8 C13 C12 . . . . -0.24(17) ?
    C7 C8 C13 C12 . . . . -173.63(10) ?
    C15 O1 C14 O2 . . . . -1.08(18) ?
    C15 O1 C14 C3 . . . . 178.54(10) ?
    C2 C3 C14 O2 . . . . 17.46(18) ?
    C4 C3 C14 O2 . . . . -161.55(12) ?
    C2 C3 C14 O1 . . . . -162.16(10) ?
    C4 C3 C14 O1 . . . . 18.83(16) ?
    C14 O1 C15 C16 . . . . -177.39(14) ?
    C6 N2 C17 C18 . . . . 72.07(14) ?
    C7 N2 C17 C18 . . . . -108.89(13) ?
    N2 C17 C18 C19 . . . . 171.60(10) ?
    C23 N3 C19 C18 . . . . 105.15(13) ?
    C20 N3 C19 C18 . . . . -86.92(14) ?
    C17 C18 C19 N3 . . . . -75.98(14) ?
    C23 N3 C20 C21 . . . . -15.83(15) ?
    C19 N3 C20 C21 . . . . 175.15(11) ?
    N3 C20 C21 C22 . . . . 21.08(15) ?
    C20 C21 C22 C23 . . . . -19.27(16) ?
    C19 N3 C23 O3 . . . . -8.2(2) ?
    C20 N3 C23 O3 . . . . -177.18(14) ?
    C19 N3 C23 C22 . . . . 172.53(11) ?
    C20 N3 C23 C22 . . . . 3.57(15) ?
    C21 C22 C23 O3 . . . . -168.92(15) ?
    C21 C22 C23 N3 . . . . 10.31(15) ?
    C11 O4 C24 O5 . . . . -3.98(15) ?
    C12 O5 C24 O4 . . . . 3.19(15) ?
loop_
    _geom_hbond_atom_site_label_D
    _geom_hbond_atom_site_label_H
    _geom_hbond_atom_site_label_A
    _geom_hbond_site_symmetry_A
    _geom_hbond_distance_DH
    _geom_hbond_distance_HA
    _geom_hbond_distance_DA
    _geom_hbond_angle_DHA
    _geom_hbond_publ_flag
    C5 H5A O5 4_565 0.95 2.49 3.4324(15) 171.9 yes
    C15 H15B O3 3_767 0.9900 2.5200 3.4288(18) 153.00 yes
    C21 H21A O3 2_646 0.9900 2.2800 3.184(2) 151.00 yes
    C24 H24B O3 3_657 0.9900 2.4300 3.338(2) 153.00 yes
    C16 H16B Cg 3_767 0.9800 2.80 3.702(2) 154 yes
_iucr_refine_instructions_details
;
TITL 5vpipe1_0m P21/c (100K)
CELL  0.71073   11.1692   11.5498   17.4607    90.000   109.210    90.000
ZERR  4           0.0002    0.0002    0.0003     0.000     0.001     0.000
LATT   1
SYMM             - X ,    0.50000 + Y ,    0.50000 - Z
SFAC C H N O
UNIT 96 100 12 20
TEMP -173.000
SIZE 0.214 0.492 0.497
L.S. 10
BOND $H
FMAP 2 1 60
PLAN 20
EQIV $1 X,1/2-Y,-1/2+Z
HTAB C5 O5_$1
ACTA
CONF
WGHT    0.062500    0.881800
FVAR       0.48304
O1    4    1.369164    0.649003    1.001349    11.00000    0.02277    0.02548 =
         0.03034    0.00110    0.00834   -0.00716
O2    4    1.469901    0.522461    1.098625    11.00000    0.02701    0.03309 =
         0.03669    0.00271   -0.00097   -0.00862
O3    4    0.530540    0.160255    0.798533    11.00000    0.03440    0.03343 =
         0.06162   -0.00882    0.02382    0.00319
O4    4    0.756463   -0.158641    1.140269    11.00000    0.04711    0.03428 =
         0.03144   -0.00044    0.01425   -0.02076
O5    4    0.836695   -0.007356    1.230638    11.00000    0.05566    0.04901 =
         0.01991   -0.00201    0.01349   -0.03126
N1    3    1.084588    0.253009    1.088449    11.00000    0.01900    0.01931 =
         0.01628   -0.00084    0.00406   -0.00217
N2    3    0.944087    0.273098    0.962388    11.00000    0.01720    0.02061 =
         0.01376   -0.00115    0.00345   -0.00222
N3    3    0.688423    0.068213    0.767398    11.00000    0.01831    0.02625 =
         0.02404   -0.00732    0.00139    0.00142
C1    1    1.126266    0.338747    1.047552    11.00000    0.01861    0.01868 =
         0.01574   -0.00181    0.00513   -0.00111
C2    1    1.238089    0.403107    1.072143    11.00000    0.01947    0.02085 =
         0.01730   -0.00249    0.00369   -0.00174
AFIX  43
H2A   2    1.300505    0.390994    1.123679    11.00000   -1.20000
AFIX   0
C3    1    1.255158    0.485693    1.018625    11.00000    0.02045    0.01966 =
         0.02081   -0.00363    0.00782   -0.00357
C4    1    1.162067    0.504228    0.942289    11.00000    0.02411    0.02221 =
         0.01963    0.00104    0.00920   -0.00215
AFIX  43
H4A   2    1.174541    0.563975    0.908288    11.00000   -1.20000
AFIX   0
C5    1    1.053036    0.437688    0.915604    11.00000    0.02113    0.02408 =
         0.01680    0.00096    0.00516   -0.00127
AFIX  43
H5A   2    0.991525    0.448700    0.863586    11.00000   -1.20000
AFIX   0
C6    1    1.038316    0.353491    0.969266    11.00000    0.01710    0.01936 =
         0.01629   -0.00199    0.00526   -0.00169
C7    1    0.977096    0.215254    1.035727    11.00000    0.01803    0.01825 =
         0.01486   -0.00139    0.00514   -0.00018
C8    1    0.906060    0.118852    1.055320    11.00000    0.01629    0.01998 =
         0.01681   -0.00094    0.00484   -0.00116
C9    1    0.853864    0.029078    1.000984    11.00000    0.02149    0.02330 =
         0.01926   -0.00406    0.00810   -0.00245
AFIX  43
H9A   2    0.854818    0.034428    0.946895    11.00000   -1.20000
AFIX   0
C10   1    0.800056   -0.068818    1.024415    11.00000    0.02316    0.02217 =
         0.02592   -0.00612    0.00919   -0.00463
AFIX  43
H10A  2    0.765453   -0.130209    0.987563    11.00000   -1.20000
AFIX   0
C11   1    0.799592   -0.072014    1.102774    11.00000    0.01946    0.02328 =
         0.02537    0.00117    0.00619   -0.00435
C12   1    0.849144    0.017799    1.156724    11.00000    0.02240    0.02882 =
         0.01678    0.00086    0.00473   -0.00612
C13   1    0.904118    0.113409    1.135747    11.00000    0.02003    0.02449 =
         0.01650   -0.00191    0.00448   -0.00504
AFIX  43
H13A  2    0.939402    0.173442    1.173654    11.00000   -1.20000
AFIX   0
C14   1    1.376063    0.552086    1.044494    11.00000    0.02417    0.02213 =
         0.02418   -0.00398    0.00937   -0.00447
C15   1    1.483872    0.719574    1.025145    11.00000    0.02379    0.02730 =
         0.03449   -0.00311    0.00966   -0.00834
AFIX  23
H15A  2    1.555069    0.676088    1.016942    11.00000   -1.20000
H15B  2    1.507617    0.741263    1.083088    11.00000   -1.20000
AFIX   0
C16   1    1.455697    0.824023    0.973684    11.00000    0.03779    0.05874 =
         0.07044    0.03367   -0.00523   -0.02276
AFIX 137
H16A  2    1.528957    0.876185    0.990208    11.00000   -1.50000
H16B  2    1.381749    0.863576    0.979807    11.00000   -1.50000
H16C  2    1.437664    0.801703    0.916846    11.00000   -1.50000
AFIX   0
C17   1    0.832892    0.258287    0.889978    11.00000    0.01625    0.02594 =
         0.01435   -0.00160    0.00271   -0.00133
AFIX  23
H17A  2    0.793647    0.334756    0.872012    11.00000   -1.20000
H17B  2    0.769745    0.209335    0.903355    11.00000   -1.20000
AFIX   0
C18   1    0.868143    0.202067    0.821027    11.00000    0.02062    0.03834 =
         0.01746   -0.00730    0.00694   -0.00664
AFIX  23
H18A  2    0.921021    0.256237    0.801982    11.00000   -1.20000
H18B  2    0.918619    0.131293    0.841317    11.00000   -1.20000
AFIX   0
C19   1    0.749541    0.170568    0.750232    11.00000    0.02544    0.04177 =
         0.01594   -0.00462    0.00466   -0.00681
AFIX  23
H19A  2    0.689206    0.236192    0.739003    11.00000   -1.20000
H19B  2    0.773285    0.157049    0.701109    11.00000   -1.20000
AFIX   0
C20   1    0.723934   -0.048714    0.751312    11.00000    0.02563    0.03965 =
         0.05287   -0.02422   -0.00418    0.01019
AFIX  23
H20A  2    0.815478   -0.062656    0.779055    11.00000   -1.20000
H20B  2    0.704119   -0.061746    0.692395    11.00000   -1.20000
AFIX   0
C21   1    0.643891   -0.126352    0.785421    11.00000    0.04108    0.02234 =
         0.06669   -0.00370   -0.01815    0.00320
AFIX  23
H21A  2    0.612064   -0.193988    0.749679    11.00000   -1.20000
H21B  2    0.693876   -0.154356    0.840213    11.00000   -1.20000
AFIX   0
C22   1    0.535009   -0.050698    0.788945    11.00000    0.04248    0.02913 =
         0.03202    0.00264    0.00530   -0.00882
AFIX  23
H22A  2    0.457646   -0.066365    0.742273    11.00000   -1.20000
H22B  2    0.516162   -0.064196    0.839800    11.00000   -1.20000
AFIX   0
C23   1    0.581012    0.071470    0.785739    11.00000    0.02514    0.02548 =
         0.02275   -0.00135    0.00618    0.00007
C24   1    0.773640   -0.117820    1.220689    11.00000    0.02745    0.03406 =
         0.02503    0.00785    0.00537   -0.00853
AFIX  23
H24A  2    0.825447   -0.173635    1.261128    11.00000   -1.20000
H24B  2    0.690428   -0.109628    1.228843    11.00000   -1.20000
HKLF 4 1  1.0000  0.0000  0.0000  0.0000 -1.0000  0.0000 -1.0000  0.0000 -1.0000
REM  5vpipe1_0m P21/c (100K)
REM R1 =  0.0495 for   5762 Fo > 4sig(Fo)  and  0.0625 for all   7050 data
REM    290 parameters refined using      0 restraints
END
WGHT      0.0625      0.8817
REM Highest difference peak  0.445,  deepest hole -0.383,  1-sigma level  0.055
Q1    1   1.2401  0.4437  1.0408  11.00000  0.05    0.44
Q2    1   1.0435  0.3957  0.9410  11.00000  0.05    0.41
Q3    1   0.8572  0.2329  0.8583  11.00000  0.05    0.41
Q4    1   0.9174  0.1048  1.0996  11.00000  0.05    0.41
Q5    1   0.8186 -0.0211  1.1249  11.00000  0.05    0.41
Q6    1   0.4947  0.1670  0.7533  11.00000  0.05    0.40
Q7    1   1.1007  0.2969  1.0678  11.00000  0.05    0.37
Q8    1   1.0822  0.3549  1.0110  11.00000  0.05    0.35
Q9    1   0.8330 -0.0221  1.0199  11.00000  0.05    0.35
Q10   1   1.2132  0.5004  0.9829  11.00000  0.05    0.34
Q11   1   0.8757  0.0624  1.1453  11.00000  0.05    0.34
Q12   1   0.9366  0.1643  1.0413  11.00000  0.05    0.34
Q13   1   1.3387  0.6568  0.9571  11.00000  0.05    0.33
Q14   1   1.4870  0.7182  0.9767  11.00000  0.05    0.33
Q15   1   0.7819 -0.0664  1.0605  11.00000  0.05    0.33
Q16   1   0.9611  0.2413  0.9974  11.00000  0.05    0.33
Q17   1   0.8697  0.0841  1.0241  11.00000  0.05    0.32
Q18   1   1.4485  0.7644  0.9918  11.00000  0.05    0.31
Q19   1   1.0402  0.2255  1.0600  11.00000  0.05    0.30
Q20   1   0.8961  0.0632  1.0359  11.00000  0.05    0.30
;
