# Supplementary material for: Ethyl 2-(1,3-benzodioxol-5-yl)-1-[3-(2-oxopyrrolidin-1-yl)prop­yl]-1H-benz­imidazole-5-carboxyl­ate
Source: Acta Crystallogr Sect E Struct Rep Online. 2012 Jan 21;68(Pt 2):o471–2. doi: 10.1107/S1600536812001420 (PMC3275223; doi:10.1107/S1600536812001420)
Supplement: Supplementary file 2 [file e-68-0o471-Isup2.hkl]

# 
# h,k,l, Fc-squared, Fo-squared, sigma(Fo-squared) and status flag 
# 
data_I
_shelx_title ' 5vpipe1_0m P21/c (100K)' 
_shelx_refln_list_code          4 
_shelx_F_calc_maximum      203.46 
_exptl_crystal_F_000       920.00 
_reflns_d_resolution_high  0.6799 
 
loop_ 
 _symmetry_equiv_pos_as_xyz 
 'x, y, z' 
 '-x, y+1/2, -z+1/2' 
 '-x, -y, -z' 
 'x, -y-1/2, z-1/2' 
 
_cell_length_a    11.1692 
_cell_length_b    11.5498 
_cell_length_c    17.4607 
_cell_angle_alpha  90.000 
_cell_angle_beta  109.210 
_cell_angle_gamma  90.000 
 
_shelx_F_squared_multiplier     1.000 
 
loop_ 
 _refln_index_h 
 _refln_index_k 
 _refln_index_l 
 _refln_F_squared_calc 
 _refln_F_squared_meas 
 _refln_F_squared_sigma 
 _refln_observed_status 
   1   0   0     2269.91     2525.68     50.59 o 
   2   0   0      317.95      301.74      4.91 o 
   3   0   0    17993.50    19031.55    305.14 o 
   4   0   0      614.79      604.25     12.26 o 
   5   0   0      442.70      537.32      6.72 o 
   6   0   0        4.66        6.30      0.89 o 
   7   0   0      494.91      538.69      7.15 o 
   8   0   0      273.81      230.63      7.50 o 
   9   0   0      219.09      204.23      5.25 o 
  10   0   0     1053.49     1029.57     17.89 o 
  11   0   0        5.10        6.75      3.17 o 
  12   0   0       30.41       41.85      6.01 o 
  13   0   0      191.43      181.13     11.06 o 
  14   0   0       71.54       77.42      8.68 o 
  15   0   0       30.59       40.32      6.80 o 
   1   1   0      227.28      198.67      3.12 o 
   2   1   0      331.59      376.10      3.01 o 
   3   1   0     9320.77     9624.80     73.01 o 
   4   1   0      171.29      165.93      2.03 o 
   5   1   0       26.51       33.38      0.85 o 
   6   1   0      640.07      671.04      6.55 o 
   7   1   0      740.03      803.19      8.39 o 
   8   1   0       24.61       37.15      2.52 o 
   9   1   0      241.25      262.37      4.77 o 
  10   1   0      308.40      335.37      6.31 o 
  11   1   0       22.68       25.78      4.91 o 
  12   1   0        9.30        7.72      4.76 o 
  13   1   0       90.63       96.32     12.72 o 
  14   1   0       30.49       28.38      4.79 o 
  15   1   0        0.11        2.39      2.33 o 
   0   2   0     4240.52     4449.54     26.76 o 
   1   2   0     1741.79     1776.19     13.43 o 
   2   2   0     9223.66     9424.50     75.09 o 
   3   2   0     2527.64     2741.47     18.59 o 
   4   2   0      141.07      138.93      1.65 o 
   5   2   0      474.06      527.22      4.03 o 
   6   2   0      703.84      698.30      5.14 o 
   7   2   0      876.62      965.38      7.04 o 
   8   2   0       60.86       82.48      1.97 o 
   9   2   0      116.33      111.32      4.44 o 
  10   2   0       12.93       15.01      1.58 o 
  11   2   0        1.82        1.89      1.82 o 
  12   2   0        0.00       -1.52      2.03 o 
  13   2   0       35.49       46.40      4.88 o 
  14   2   0        2.30       -4.01      4.28 o 
  15   2   0       13.45       14.82      6.48 o 
   1   3   0     4431.94     4373.23     22.34 o 
   2   3   0     2128.65     2081.20     19.75 o 
   3   3   0     5973.59     6211.31     45.24 o 
   4   3   0      436.94      493.39      4.71 o 
   5   3   0     2279.37     2509.29     20.95 o 
   6   3   0     1309.61     1379.33     10.31 o 
   7   3   0     1157.96     1325.34     10.07 o 
   8   3   0      120.81      127.76      3.03 o 
   9   3   0      875.58      875.47     10.64 o 
  10   3   0       24.62       31.24      3.02 o 
  11   3   0        3.70       -1.59      1.59 o 
  12   3   0        6.39        9.35      2.66 o 
  13   3   0       97.72       88.06      5.98 o 
  14   3   0      377.49      417.98     29.21 o 
  15   3   0       30.46       29.23      9.07 o 
   0   4   0      120.43      161.41      2.24 o 
   1   4   0     1947.81     2019.60     13.20 o 
   2   4   0     1093.48     1064.09      7.64 o 
   3   4   0     4817.35     5103.95     37.86 o 
   4   4   0       54.17       42.89      1.08 o 
   5   4   0      113.66      125.53      2.07 o 
   6   4   0     2376.73     2424.02     16.39 o 
   7   4   0     1234.43     1346.03     11.95 o 
   8   4   0      240.84      240.39      4.14 o 
   9   4   0     1655.14     1569.35     17.14 o 
  10   4   0      226.54      228.92      7.23 o 
  11   4   0        1.03        3.82      1.75 o 
  12   4   0      188.63      189.91      7.95 o 
  13   4   0       99.21       98.49      6.02 o 
  14   4   0       18.43       21.28      9.52 o 
  15   4   0       93.43      103.17     13.77 o 
   1   5   0      213.89      227.58      2.09 o 
   2   5   0       10.23        5.67      0.47 o 
   3   5   0        1.00       15.31      0.61 o 
   4   5   0        2.15        4.37      0.52 o 
   5   5   0      871.34      802.28      8.43 o 
   6   5   0        6.95        2.59      1.25 o 
   7   5   0      297.65      346.09      5.47 o 
   8   5   0     1201.84     1113.62     12.81 o 
   9   5   0      289.33      289.99      6.42 o 
  10   5   0      544.92      525.65     12.27 o 
  11   5   0       27.60       28.56      3.42 o 
  12   5   0      291.01      289.95     10.35 o 
  13   5   0        2.81       13.58      3.98 o 
  14   5   0        6.55        5.50      2.10 o 
   0   6   0      591.52      553.67      5.57 o 
   1   6   0      672.63      636.56      4.21 o 
   2   6   0       60.24       82.05      1.40 o 
   3   6   0     1586.42     1602.16     14.91 o 
   4   6   0        3.25        2.49      0.49 o 
   5   6   0        0.12        0.38      0.53 o 
   6   6   0      320.24      319.63      5.15 o 
   7   6   0      588.59      542.99     10.68 o 
   8   6   0     1673.74     1329.13    125.41 o 
   9   6   0        6.33        4.14      1.89 o 
  10   6   0     1117.03     1048.38     20.00 o 
  11   6   0        0.20        3.03      2.02 o 
  12   6   0       27.64       32.83      3.95 o 
  13   6   0        2.85        2.52      3.22 o 
  14   6   0       30.89       43.60      6.21 o 
   1   7   0      215.18      191.26      2.27 o 
   2   7   0      751.00      845.77      5.58 o 
   3   7   0        4.79        3.11      0.58 o 
   4   7   0      515.97      459.24      4.06 o 
   5   7   0       19.29       18.72      1.06 o 
   6   7   0        0.00        1.03      1.46 o 
   7   7   0       20.82       36.90      3.31 o 
   8   7   0      181.30      160.63      7.88 o 
   9   7   0      266.80      239.72     10.99 o 
  10   7   0        0.01        2.55      2.10 o 
  11   7   0        5.84        1.83      3.59 o 
  12   7   0      111.62       96.84      6.45 o 
  13   7   0       14.03        4.91      2.87 o 
  14   7   0       66.34       72.55     12.13 o 
   0   8   0      135.22      145.18      3.21 o 
   1   8   0     1295.90     1311.81      8.39 o 
   2   8   0        1.41        3.23      0.68 o 
   3   8   0      139.71      150.58      2.33 o 
   4   8   0      576.50      540.51      6.37 o 
   5   8   0      133.59      141.47      4.60 o 
   6   8   0        0.01        0.58      1.31 o 
   7   8   0       87.50       82.42      3.86 o 
   8   8   0      109.96       98.52      5.41 o 
   9   8   0       83.33       88.55      8.83 o 
  10   8   0       79.15       75.39      6.03 o 
  11   8   0      134.08      131.26      9.36 o 
  12   8   0      514.85      398.52     78.21 o 
  13   8   0       84.41       38.52     17.55 o 
   1   9   0       16.35       10.47      1.01 o 
   2   9   0       87.15       71.30      2.35 o 
   3   9   0        4.50        7.43      1.14 o 
   4   9   0      891.26      863.41     10.42 o 
   5   9   0      294.75      280.08      4.94 o 
   6   9   0       86.80       87.41      4.52 o 
   7   9   0      166.40      170.11      6.91 o 
   8   9   0       26.62       26.74      5.30 o 
   9   9   0        0.79        0.04      2.31 o 
  10   9   0      159.73      149.99      7.83 o 
  11   9   0        3.33        3.44      2.83 o 
  12   9   0       36.98       39.95      7.78 o 
  13   9   0       16.49        7.29      6.39 o 
   0  10   0      974.99      947.02     12.55 o 
   1  10   0      171.94      167.44      3.31 o 
   2  10   0      129.14      141.41      3.06 o 
   3  10   0      288.88      278.80      4.14 o 
   4  10   0       12.69       10.59      1.42 o 
   5  10   0        0.10       -0.70      1.11 o 
   6  10   0       27.91       28.93      3.28 o 
   7  10   0       87.16       91.28      5.87 o 
   8  10   0       35.76       31.30      4.42 o 
   9  10   0       49.71       48.15      5.28 o 
  10  10   0        9.55        8.54      3.04 o 
  11  10   0       35.00       33.17      9.48 o 
  12  10   0      230.50      261.65     12.39 o 
   1  11   0       58.30       58.42      3.31 o 
   2  11   0     2514.24     2513.53     19.13 o 
   3  11   0      456.31      417.83      5.49 o 
   4  11   0       26.47       22.84      1.81 o 
   5  11   0       28.28       25.77      2.29 o 
   6  11   0       21.09       17.64      2.65 o 
   7  11   0       18.20       13.78      4.25 o 
   8  11   0       17.29       19.50      3.96 o 
   9  11   0       10.43       10.69      3.39 o 
  10  11   0        1.41        0.52      3.06 o 
  11  11   0      154.29      157.58     13.53 o 
   0  12   0      132.89      149.02      6.06 o 
   1  12   0        8.42        6.57      1.84 o 
   2  12   0      283.82      261.40      5.42 o 
   3  12   0      314.13      307.85      5.66 o 
   4  12   0        9.31        6.51      1.64 o 
   5  12   0       52.29       64.68      3.63 o 
   6  12   0        3.41        7.85      2.42 o 
   7  12   0       12.25        8.79      3.00 o 
   8  12   0      106.54      124.30     10.05 o 
   9  12   0        1.24        3.56      3.43 o 
  10  12   0       34.52       38.95      6.32 o 
   1  13   0        1.90        1.01      1.65 o 
   2  13   0        4.90        6.62      1.94 o 
   3  13   0        0.28        1.46      1.71 o 
   4  13   0      157.74      148.88      6.31 o 
   5  13   0        0.13        1.41      2.10 o 
   6  13   0       12.70       14.26      3.05 o 
   7  13   0      391.97      424.00     20.52 o 
   8  13   0        1.73        3.13      3.70 o 
   9  13   0        1.31        0.97      3.69 o 
   0  14   0      192.83      195.12      7.19 o 
   1  14   0        0.24        1.59      1.72 o 
   2  14   0        9.07       11.37      2.30 o 
   3  14   0       69.63       63.54      3.45 o 
   4  14   0       26.57       21.29      3.35 o 
   5  14   0      215.07      209.32      6.95 o 
   6  14   0      188.13      211.61     10.70 o 
   7  14   0        0.19        4.07      4.15 o 
   8  14   0       45.06       42.17      7.12 o 
   1  15   0        0.26        3.84      2.02 o 
   2  15   0       45.20       52.51      3.45 o 
   3  15   0       53.19       55.61      4.26 o 
   4  15   0        2.62        0.76      3.60 o 
   5  15   0        3.23        9.08      3.50 o 
   6  15   0        0.56       -4.46      4.46 o 
   7  15   0      126.55      138.87     17.64 o 
   0  16   0       10.58        5.55      2.79 o 
   1  16   0        4.48        4.10      2.18 o 
   2  16   0       52.04       58.01      3.75 o 
   3  16   0        0.04        3.10      2.47 o 
   4  16   0      112.67      125.81      6.88 o 
   5  16   0        0.99        2.92      4.77 o 
 -15   1   1        4.44       16.96      3.40 o 
 -14   1   1        2.47        2.03      3.83 o 
 -13   1   1       14.43       24.26      5.23 o 
 -12   1   1       24.99       25.18      6.33 o 
 -11   1   1       10.92       12.21      2.44 o 
 -10   1   1      470.76      477.39      7.64 o 
  -9   1   1      321.84      290.09      4.84 o 
  -8   1   1       74.95       66.90      2.68 o 
  -7   1   1      547.76      572.42      5.31 o 
  -6   1   1      288.32      277.27      3.09 o 
  -5   1   1      246.38      253.27      2.73 o 
  -4   1   1      587.03      584.32      4.31 o 
  -3   1   1     1921.33     2044.88     13.39 o 
  -2   1   1    16045.38    16042.22    131.51 o 
  -1   1   1      443.45      454.42      3.56 o 
   0   1   1      246.05      282.52      6.00 o 
   1   1   1     2096.79     2338.69     26.93 o 
   2   1   1     5280.73     5568.79     73.17 o 
   3   1   1     4931.20     5166.94     68.03 o 
   4   1   1     3430.55     3916.61     34.23 o 
   5   1   1      394.01      401.21      4.09 o 
   6   1   1      480.89      527.75      5.62 o 
   7   1   1        0.17        1.84      0.49 o 
   8   1   1      809.93      851.50      9.02 o 
   9   1   1      616.29      614.55      8.00 o 
  10   1   1      404.19      408.89      6.82 o 
  11   1   1        9.73        6.11      2.05 o 
  12   1   1        4.84        3.15      2.03 o 
  13   1   1        1.64        3.93      3.38 o 
  14   1   1      272.71      271.18      9.95 o 
  15   1   1       58.60       67.29      6.08 o 
 -15   2   1        9.95       18.09      3.43 o 
 -14   2   1       29.00       20.71      3.57 o 
 -13   2   1       16.06       16.83      2.98 o 
 -12   2   1       11.74        8.18      4.74 o 
 -11   2   1      258.86      257.04      7.73 o 
 -10   2   1      470.93      454.28      7.37 o 
  -9   2   1      117.01      109.39      3.07 o 
  -8   2   1       10.91       11.43      1.21 o 
  -7   2   1       61.76       75.85      1.52 o 
  -6   2   1      829.86      865.43      5.95 o 
  -5   2   1      318.15      394.33      3.25 o 
  -4   2   1       34.98       34.64      1.22 o 
  -3   2   1    10616.45    10916.92     89.60 o 
  -2   2   1    25305.90    25259.04    182.52 o 
  -1   2   1      117.57      132.61      1.17 o 
   0   2   1     2908.04     2972.88     14.09 o 
   1   2   1      385.61      477.08      4.24 o 
   2   2   1        4.03        1.35      0.38 o 
   3   2   1      442.19      459.28      3.30 o 
   4   2   1     5956.48     6751.16     41.60 o 
   5   2   1     1800.44     1933.22     11.80 o 
   6   2   1     2718.56     2766.57     22.91 o 
   7   2   1       49.81       39.11      1.13 o 
   8   2   1      240.72      248.72      3.59 o 
   9   2   1      293.74      304.04      8.38 o 
  10   2   1      338.25      330.28      6.02 o 
  11   2   1      637.12      621.72     17.32 o 
  12   2   1        8.26        7.23      2.39 o 
  13   2   1      198.16      222.99      8.55 o 
  14   2   1        3.20        3.62      3.86 o 
  15   2   1        4.89        1.25      2.72 o 
 -15   3   1        0.10        1.19      3.53 o 
 -14   3   1      232.78      238.55     18.16 o 
 -13   3   1       44.94       50.76      4.95 o 
 -12   3   1       54.89       48.86      4.64 o 
 -11   3   1      265.07      245.56     17.66 o 
 -10   3   1       72.55       78.25      3.05 o 
  -9   3   1     1026.45     1056.58     11.82 o 
  -8   3   1        0.25        1.98      0.93 o 
  -7   3   1      380.25      396.62      4.76 o 
  -6   3   1     1376.68     1385.12     10.78 o 
  -5   3   1     1390.12     1346.77     11.94 o 
  -4   3   1      320.24      320.95      3.43 o 
  -3   3   1      238.53      261.57      1.95 o 
  -2   3   1       21.08       13.83      0.53 o 
  -1   3   1      625.91      553.85      3.20 o 
   0   3   1      896.27      802.15      4.51 o 
   1   3   1     1789.20     1786.80      9.89 o 
   2   3   1       39.43       27.54      0.84 o 
   3   3   1     1165.21     1187.28     11.00 o 
   4   3   1     5981.57     6296.60     44.23 o 
   5   3   1      137.67      170.35      2.16 o 
   6   3   1      116.37      146.35      2.01 o 
   7   3   1      193.79      223.39      2.76 o 
   8   3   1        1.94        3.11      0.97 o 
   9   3   1       96.57      108.00      3.22 o 
  10   3   1       65.33       68.18      4.59 o 
  11   3   1      324.87      317.12      9.69 o 
  12   3   1      213.26      204.48      7.94 o 
  13   3   1       51.82       55.89      5.24 o 
  14   3   1       62.24       67.54      5.82 o 
  15   3   1        0.03        0.32      2.09 o 
 -15   4   1       65.26       72.84     15.20 o 
 -14   4   1        0.02        4.69      6.29 o 
 -13   4   1       33.87       34.27      5.65 o 
 -12   4   1      382.51      375.38     11.90 o 
 -11   4   1      221.47      239.35      7.84 o 
 -10   4   1      512.56      456.07     10.94 o 
  -9   4   1       13.93        9.96      1.64 o 
  -8   4   1     1064.04     1066.78     11.79 o 
  -7   4   1      426.11      438.36      5.27 o 
  -6   4   1        6.63       12.43      1.22 o 
  -5   4   1      597.83      594.37      5.34 o 
  -4   4   1     4395.64     4747.66     29.38 o 
  -3   4   1     3116.61     3341.94     20.27 o 
  -2   4   1      289.94      339.66      2.35 o 
  -1   4   1       35.03       38.57      0.83 o 
   0   4   1     2418.24     2565.84     13.05 o 
   1   4   1       56.32       77.44      1.06 o 
   2   4   1       85.16      118.95      1.17 o 
   3   4   1      234.78      274.13      3.37 o 
   4   4   1      104.49      116.22      1.94 o 
   5   4   1      605.40      670.39      6.96 o 
   6   4   1      257.80      225.64      2.96 o 
   7   4   1      351.83      366.14      4.75 o 
   8   4   1      232.40      225.88      4.08 o 
   9   4   1       17.95       25.21      2.04 o 
  10   4   1      118.38      121.47      5.28 o 
  11   4   1     1234.40     1214.73     23.83 o 
  12   4   1       37.23       39.53      4.30 o 
  13   4   1        3.36        1.60      4.42 o 
  14   4   1       16.34       12.86      3.38 o 
 -15   5   1       13.15       15.35      3.40 o 
 -14   5   1        7.92        7.80      6.29 o 
 -13   5   1       58.58       48.18      5.55 o 
 -12   5   1       16.65       21.32      3.77 o 
 -11   5   1       60.07       52.27      5.88 o 
 -10   5   1       63.97       87.59      7.63 o 
  -9   5   1       68.28       47.16      3.03 o 
  -8   5   1       36.77       38.41      2.39 o 
  -7   5   1       35.75       34.32      2.34 o 
  -6   5   1       34.28       33.80      1.59 o 
  -5   5   1     1233.29     1398.40      8.78 o 
  -4   5   1       37.24       35.93      1.02 o 
  -3   5   1       17.93       18.40      0.77 o 
  -2   5   1       94.59      118.34      1.46 o 
  -1   5   1       19.56       22.27      0.76 o 
   0   5   1     1379.52     1445.66      7.80 o 
   1   5   1       90.29       86.30      1.25 o 
   2   5   1      318.89      320.65      3.17 o 
   3   5   1     1832.63     1874.79     15.72 o 
   4   5   1       17.20       13.20      0.89 o 
   5   5   1       16.81       31.14      1.37 o 
   6   5   1       28.49       41.01      1.51 o 
   7   5   1     2047.72     2027.54     17.87 o 
   8   5   1      575.03      555.53      9.58 o 
   9   5   1       42.77       36.64      2.99 o 
  10   5   1      289.53      287.83     18.60 o 
  11   5   1      248.47      233.95     10.61 o 
  12   5   1      119.16      127.31      6.64 o 
  13   5   1       32.67       32.45      6.12 o 
  14   5   1        3.28        2.88      2.35 o 
 -14   6   1        0.23        2.52      2.46 o 
 -13   6   1        0.41       -0.94      2.21 o 
 -12   6   1       12.30        9.55      2.86 o 
 -11   6   1       59.23       37.71     10.41 o 
 -10   6   1        2.28        2.93      3.82 o 
  -9   6   1       12.52        6.22      4.35 o 
  -8   6   1      579.54      511.98     10.79 o 
  -7   6   1       64.78       71.16      2.72 o 
  -6   6   1       11.76       24.63      1.44 o 
  -5   6   1      177.27      172.77      2.12 o 
  -4   6   1     2243.28     2257.36     12.39 o 
  -3   6   1     1067.35     1134.26      7.87 o 
  -2   6   1        0.96        2.43      0.43 o 
  -1   6   1      420.81      457.29      3.48 o 
   0   6   1      355.11      349.89      2.91 o 
   1   6   1      301.37      290.20      2.57 o 
   2   6   1      354.60      399.38      3.25 o 
   3   6   1       16.81       15.99      0.74 o 
   4   6   1     1785.40     1877.99     12.58 o 
   5   6   1      406.44      379.35      4.78 o 
   6   6   1        2.79       -0.03      0.65 o 
   7   6   1        4.75        6.17      2.10 o 
   8   6   1      429.92      389.40      7.94 o 
   9   6   1      496.50      506.45     14.84 o 
  10   6   1      325.91      314.38      9.45 o 
  11   6   1      135.50      138.11      6.51 o 
  12   6   1       18.14       33.14      5.14 o 
  13   6   1       91.32       87.60      6.18 o 
  14   6   1       16.93       23.86      3.47 o 
 -14   7   1       14.86       14.26      3.59 o 
 -13   7   1      105.84       35.09     46.01 o 
 -12   7   1      285.10      248.58     15.13 o 
 -11   7   1        0.54        2.70      1.74 o 
 -10   7   1      193.02      187.97      7.83 o 
  -9   7   1        3.21       -0.13      2.03 o 
  -8   7   1      284.18      251.41      6.53 o 
  -7   7   1       35.67       33.97      2.55 o 
  -6   7   1       37.38       21.28      1.84 o 
  -5   7   1      521.85      518.67      5.48 o 
  -4   7   1        1.10        5.57      0.65 o 
  -3   7   1        0.03       -0.04      0.47 o 
  -2   7   1       34.29       49.69      1.40 o 
  -1   7   1     1092.84     1254.90      7.40 o 
   0   7   1      239.67      271.09      2.79 o 
   1   7   1      790.29      773.05      5.36 o 
   2   7   1      384.81      398.44      3.32 o 
   3   7   1        0.11        0.04      0.50 o 
   4   7   1        0.64        0.96      0.58 o 
   5   7   1      695.94      713.16      8.64 o 
   6   7   1     1499.11     1390.33     23.41 o 
   7   7   1      139.21      118.51      6.99 o 
   8   7   1       57.91       79.29     11.01 o 
   9   7   1      132.95       88.99     38.74 o 
  10   7   1        5.46        9.78      2.80 o 
  11   7   1       40.56       30.37      5.20 o 
  12   7   1        8.96        4.35      3.89 o 
  13   7   1       55.59       52.54      5.59 o 
 -13   8   1       51.41       18.56     26.16 o 
 -12   8   1      106.97       92.60      7.08 o 
 -11   8   1       45.54       28.56      4.11 o 
 -10   8   1       14.41       14.22      3.20 o 
  -9   8   1        5.02        6.65      2.71 o 
  -8   8   1       55.30       44.56      5.99 o 
  -7   8   1      505.50      456.92      8.52 o 
  -6   8   1       65.87       66.36      3.16 o 
  -5   8   1        8.65        9.24      1.34 o 
  -4   8   1       73.44       61.88      1.68 o 
  -3   8   1      143.17      171.27      2.42 o 
  -2   8   1      648.99      631.57      4.99 o 
  -1   8   1       82.49       91.80      1.80 o 
   0   8   1        0.46        0.56      0.58 o 
   1   8   1       29.55       29.90      1.14 o 
   2   8   1     1105.58     1115.84      7.42 o 
   3   8   1       10.27       10.35      0.96 o 
   4   8   1        0.02       -0.16      0.86 o 
   5   8   1       37.15       30.41      2.34 o 
   6   8   1      252.41      227.09      5.80 o 
   7   8   1      148.94      123.69      4.85 o 
   8   8   1      337.75      330.95     11.00 o 
   9   8   1        0.62       -1.16      2.03 o 
  10   8   1        0.41        1.22      1.74 o 
  11   8   1        3.98        2.85      2.26 o 
  12   8   1        0.29        1.48      2.41 o 
  13   8   1       47.38       40.33     13.21 o 
 -13   9   1      158.24      180.19     10.02 o 
 -12   9   1       16.57       29.71      7.23 o 
 -11   9   1       17.70       11.00      3.29 o 
 -10   9   1      137.14      134.09      7.55 o 
  -9   9   1       30.05       26.00      3.94 o 
  -8   9   1      165.83      173.22     13.11 o 
  -7   9   1       28.16       29.25      3.86 o 
  -6   9   1      183.74      166.49      3.96 o 
  -5   9   1      575.14      543.40      7.26 o 
  -4   9   1     1159.62     1141.84      9.69 o 
  -3   9   1      511.34      525.81      5.70 o 
  -2   9   1      118.73      118.31      2.56 o 
  -1   9   1       19.71       17.82      1.10 o 
   0   9   1       54.68       44.57      1.49 o 
   1   9   1     1857.47     1750.71     12.45 o 
   2   9   1      311.59      340.90      4.56 o 
   3   9   1     1188.11     1125.82     11.15 o 
   4   9   1     1038.85      987.96     11.28 o 
   5   9   1      377.30      339.50      5.37 o 
   6   9   1      232.13      214.56      6.22 o 
   7   9   1      151.74      151.73      6.42 o 
   8   9   1      124.50      128.30      6.98 o 
   9   9   1       22.92       25.50      3.96 o 
  10   9   1        0.00        1.31      2.37 o 
  11   9   1        6.08        4.81      2.72 o 
  12   9   1      171.69      107.74    103.97 o 
 -12  10   1      289.78      301.31     13.40 o 
 -11  10   1       19.20       20.67      7.35 o 
 -10  10   1       93.90      118.00     10.05 o 
  -9  10   1       15.49       15.74      3.70 o 
  -8  10   1        1.37        0.61      3.17 o 
  -7  10   1      174.31      196.62      7.43 o 
  -6  10   1      112.57      131.77      3.70 o 
  -5  10   1      165.49      161.32      4.04 o 
  -4  10   1        0.51       -0.59      0.95 o 
  -3  10   1      373.79      354.18      4.74 o 
  -2  10   1      261.45      254.69      4.03 o 
  -1  10   1        8.36        5.69      1.36 o 
   0  10   1     1260.19     1202.62     10.47 o 
   1  10   1      502.92      478.27      5.82 o 
   2  10   1      298.13      274.68      4.41 o 
   3  10   1      136.72      143.62      3.18 o 
   4  10   1        0.05        2.93      1.32 o 
   5  10   1       52.27       45.41      2.46 o 
   6  10   1       47.42       46.86      4.39 o 
   7  10   1       91.55       79.89      5.63 o 
   8  10   1        8.43        3.69      3.86 o 
   9  10   1       99.75      100.92      7.46 o 
  10  10   1       16.59       16.26      3.86 o 
  11  10   1        0.25       -0.50      2.45 o 
  12  10   1       95.70      109.36      9.02 o 
 -12  11   1      119.36      124.38     14.29 o 
 -11  11   1        0.17        5.61      3.40 o 
 -10  11   1        3.92        7.72      3.71 o 
  -9  11   1      189.89      202.52      9.60 o 
  -8  11   1       38.05       33.58      4.67 o 
  -7  11   1      289.76      288.17     10.40 o 
  -6  11   1        5.27        2.89      1.54 o 
  -5  11   1        6.11        7.84      1.66 o 
  -4  11   1       18.38       22.65      1.84 o 
  -3  11   1       95.06       96.48      3.01 o 
  -2  11   1      399.85      358.01      5.93 o 
  -1  11   1      121.00      112.81      3.85 o 
   0  11   1       80.02       74.76      3.38 o 
   1  11   1        1.77        1.88      1.30 o 
   2  11   1      241.81      247.73      4.26 o 
   3  11   1       23.53       14.13      1.41 o 
   4  11   1       52.00       53.85      2.92 o 
   5  11   1        0.64       -0.34      1.35 o 
   6  11   1        0.09        3.80      2.23 o 
   7  11   1       50.87       45.00      4.57 o 
   8  11   1       96.00       99.46      7.64 o 
   9  11   1       46.02       31.88      4.74 o 
  10  11   1        8.00        6.86      3.66 o 
  11  11   1        1.05        2.08      3.27 o 
 -11  12   1        3.51        8.27      3.92 o 
 -10  12   1        3.31        3.36      3.42 o 
  -9  12   1       58.48       39.77      6.34 o 
  -8  12   1      162.97      190.17     11.01 o 
  -7  12   1      126.66      149.12      7.73 o 
  -6  12   1       22.82       25.81      2.50 o 
  -5  12   1       88.42       86.35      4.19 o 
  -4  12   1      141.01      149.54      5.80 o 
  -3  12   1       95.16       87.04      3.77 o 
  -2  12   1        4.86        0.78      1.69 o 
  -1  12   1      310.71      310.12      5.99 o 
   0  12   1       11.39        9.01      1.86 o 
   1  12   1      930.23      869.44     15.86 o 
   2  12   1        0.60        2.87      1.51 o 
   3  12   1        9.36        8.08      1.48 o 
   4  12   1       31.92       24.14      2.59 o 
   5  12   1        1.93        2.21      1.62 o 
   6  12   1        9.76        4.57      2.38 o 
   7  12   1      129.46      127.44      8.30 o 
   8  12   1        7.72        2.74      3.37 o 
   9  12   1        5.16        1.64      3.18 o 
  10  12   1      334.39      382.09     15.85 o 
 -10  13   1      167.23      149.56     15.61 o 
  -9  13   1        0.61       -1.75      3.36 o 
  -8  13   1       59.06       78.31      8.73 o 
  -7  13   1        3.47        3.90      2.50 o 
  -6  13   1       10.82        7.88      2.27 o 
  -5  13   1      349.26      343.74      8.06 o 
  -4  13   1      227.42      255.10      7.25 o 
  -3  13   1       66.71       67.48      3.56 o 
  -2  13   1      237.46      237.10      5.68 o 
  -1  13   1      283.97      283.59      6.34 o 
   0  13   1      478.36      459.74      8.12 o 
   1  13   1      162.72      154.09      4.67 o 
   2  13   1       21.35       18.62      2.34 o 
   3  13   1       18.07       26.44      2.71 o 
   4  13   1      109.92      107.56      5.06 o 
   5  13   1       41.12       46.66      3.35 o 
   6  13   1        8.53       13.03      3.63 o 
   7  13   1       13.02       17.16      4.75 o 
   8  13   1        0.23       -1.58      3.20 o 
   9  13   1      148.49      159.40     11.25 o 
  -8  14   1        1.64        6.14      6.15 o 
  -7  14   1       27.79       14.98      8.67 o 
  -6  14   1       19.53        9.81      3.85 o 
  -5  14   1        0.67        4.52      2.59 o 
  -4  14   1       60.02       63.44      3.85 o 
  -3  14   1       89.05       78.53      3.91 o 
  -2  14   1       14.50       17.67      2.45 o 
  -1  14   1       97.64       95.19      4.12 o 
   0  14   1      141.31      152.50      4.76 o 
   1  14   1        0.10       -0.35      1.75 o 
   2  14   1        8.74        7.95      2.12 o 
   3  14   1       17.54       13.80      2.51 o 
   4  14   1        7.00       11.31      4.44 o 
   5  14   1       48.27       41.10      3.83 o 
   6  14   1       43.58       43.95      6.41 o 
   7  14   1      124.45      165.16     10.15 o 
   8  14   1       73.04       63.05      8.20 o 
  -7  15   1       20.09       25.32      7.41 o 
  -6  15   1       15.33        4.95      3.91 o 
  -5  15   1        1.34        6.04      6.04 o 
  -4  15   1       41.99       40.33      4.59 o 
  -3  15   1        9.29       10.66      2.26 o 
  -2  15   1       15.65       16.24      2.59 o 
  -1  15   1       86.58       87.67      4.63 o 
   0  15   1       56.12       42.06      3.11 o 
   1  15   1       44.06       41.71      3.18 o 
   2  15   1        4.25       -0.71      2.01 o 
   3  15   1       96.62       81.07      6.25 o 
   4  15   1        5.37        8.23      2.99 o 
   5  15   1        3.61        3.27      6.29 o 
   6  15   1        0.34        2.31      4.45 o 
  -5  16   1       37.27       27.00      6.52 o 
  -4  16   1       60.46       65.77      5.13 o 
  -3  16   1        0.16        5.74      2.41 o 
  -2  16   1        4.41        3.56      2.03 o 
  -1  16   1        0.05        3.75      2.11 o 
   0  16   1       38.76       36.32      3.33 o 
   1  16   1        0.03        5.28      2.11 o 
   2  16   1        1.71        2.68      2.28 o 
   3  16   1        2.41       -2.44      2.44 o 
   4  16   1        0.77        2.83      3.72 o 
 -15   0   2       46.72       56.80      7.87 o 
 -14   0   2       48.59       73.28      8.60 o 
 -13   0   2       12.32       13.46      4.07 o 
 -12   0   2      646.80      623.86     22.06 o 
 -11   0   2       64.43       62.71      6.92 o 
 -10   0   2      479.17      463.97     10.79 o 
  -9   0   2        0.70       -0.85      1.19 o 
  -8   0   2        2.51        1.71      0.99 o 
  -7   0   2     1095.87     1248.84     13.31 o 
  -6   0   2     2082.86     2327.44     24.61 o 
  -5   0   2      974.78     1017.85     11.85 o 
  -4   0   2     1061.87     1091.12     11.64 o 
  -3   0   2     2538.64     2839.74     43.47 o 
  -2   0   2     1076.86      854.20      6.77 o 
  -1   0   2     9018.78     8796.80     84.68 o 
   0   0   2     6372.17     5807.45     75.83 o 
   1   0   2     9977.77    10459.90    137.26 o 
   2   0   2    26002.23    25456.66    578.36 o 
   3   0   2     1899.42     2045.46    101.30 o 
   4   0   2       89.44       64.61      3.42 o 
   5   0   2      489.48      469.96     10.64 o 
   6   0   2     1080.48     1088.81     20.19 o 
   7   0   2     1544.20     1761.87     19.73 o 
   8   0   2      656.32      660.89      9.38 o 
   9   0   2      902.60      874.82     11.79 o 
  10   0   2       12.95        7.24      3.19 o 
  11   0   2        9.04       21.21      4.01 o 
  12   0   2        0.01       -0.55      3.16 o 
  13   0   2       16.22       14.89      4.70 o 
  14   0   2        0.01        2.44      3.70 o 
  15   0   2        1.20        2.51      4.12 o 
 -15   1   2        8.03        9.87      2.85 o 
 -14   1   2       86.73       91.81      5.98 o 
 -13   1   2        0.04        0.36      3.03 o 
 -12   1   2      115.30      108.32     19.46 o 
 -11   1   2      278.79      298.31      9.58 o 
 -10   1   2       11.98        8.47      2.02 o 
  -9   1   2      732.22      739.50      8.97 o 
  -8   1   2        0.04        1.78      1.01 o 
  -7   1   2       85.49       79.98      1.55 o 
  -6   1   2      150.67      142.40      2.06 o 
  -5   1   2     1759.29     1869.84     12.87 o 
  -4   1   2     1105.65     1146.21      7.84 o 
  -3   1   2     4672.30     4751.88     26.16 o 
  -2   1   2      726.96      712.81      4.21 o 
  -1   1   2      493.87      472.29      2.49 o 
   0   1   2     2038.89     1898.18     10.90 o 
   1   1   2      272.00      297.90      2.72 o 
   2   1   2     5141.04     5491.22     91.32 o 
   3   1   2       27.69       34.37      1.81 o 
   4   1   2     1337.33     1530.87     18.85 o 
   5   1   2      227.26      291.97      7.37 o 
   6   1   2     1994.26     2162.08     21.10 o 
   7   1   2      109.09      126.76      2.40 o 
   8   1   2       68.62       77.23      2.29 o 
   9   1   2       13.25       11.34      1.19 o 
  10   1   2      799.52      810.30     10.80 o 
  11   1   2       82.41       83.36      6.29 o 
  12   1   2       11.60       15.25      4.19 o 
  13   1   2       27.06       30.24      8.13 o 
  14   1   2       45.51       53.64      5.30 o 
  15   1   2       96.41       91.95      7.03 o 
 -15   2   2        1.46        1.78      2.12 o 
 -14   2   2        0.75        8.37      3.63 o 
 -13   2   2       59.12       69.42      5.85 o 
 -12   2   2       27.31       26.64      3.69 o 
 -11   2   2      215.85      202.00      6.98 o 
 -10   2   2        2.24        1.69      1.03 o 
  -9   2   2      400.96      395.96      5.86 o 
  -8   2   2       43.85       57.61      3.58 o 
  -7   2   2      194.64      229.72      2.56 o 
  -6   2   2      430.03      450.63      4.90 o 
  -5   2   2     4184.26     4482.25     31.97 o 
  -4   2   2      197.74      174.69      2.39 o 
  -3   2   2     2852.76     3110.69     16.14 o 
  -2   2   2    41397.45    40749.49    227.76 o 
  -1   2   2     2592.81     2769.00     11.61 o 
   0   2   2     3027.20     2940.12     14.36 o 
   1   2   2     4297.90     4303.95     25.63 o 
   2   2   2     2213.82     2402.46     23.28 o 
   3   2   2       29.37       38.21      1.00 o 
   4   2   2       20.57       24.94      0.85 o 
   5   2   2      446.81      489.49      4.57 o 
   6   2   2       33.77       40.93      1.28 o 
   7   2   2        9.55        8.12      0.75 o 
   8   2   2     1088.18     1218.28     14.79 o 
   9   2   2       70.55       69.87      2.66 o 
  10   2   2      221.61      212.48      5.06 o 
  11   2   2      138.19      121.76     13.84 o 
  12   2   2        4.87        6.18      2.27 o 
  13   2   2        5.79        2.55      2.49 o 
  14   2   2        2.62        6.67      3.12 o 
 -15   3   2        4.78        3.45      3.41 o 
 -14   3   2       60.75       75.31      9.04 o 
 -13   3   2        5.02        5.65      2.35 o 
 -12   3   2      276.88      300.36     17.60 o 
 -11   3   2        8.23        6.00      2.37 o 
 -10   3   2      610.22      609.47      9.27 o 
  -9   3   2      111.76       95.90      2.91 o 
  -8   3   2       14.88       22.60      1.64 o 
  -7   3   2      644.04      687.64      7.55 o 
  -6   3   2      163.50      182.42      3.54 o 
  -5   3   2     3774.63     4063.71     28.80 o 
  -4   3   2      338.63      389.11      2.86 o 
  -3   3   2      590.38      530.09      3.21 o 
  -2   3   2      855.55      948.44      5.12 o 
  -1   3   2      207.78      197.80      1.61 o 
   0   3   2       14.13       20.17      0.65 o 
   1   3   2        1.81        9.28      0.45 o 
   2   3   2       52.74       70.16      1.28 o 
   3   3   2     1254.09     1281.66      8.67 o 
   4   3   2      276.14      342.99      3.16 o 
   5   3   2      414.08      558.11      5.39 o 
   6   3   2      635.38      641.66      5.48 o 
   7   3   2     1623.28     1790.76     13.50 o 
   8   3   2      544.44      545.22     11.53 o 
   9   3   2      158.03      142.12      3.77 o 
  10   3   2       51.45       48.08      3.64 o 
  11   3   2       12.31        7.14      2.35 o 
  12   3   2       17.82       23.99      3.36 o 
  13   3   2      103.70      107.60      6.07 o 
  14   3   2      154.82      171.41      7.86 o 
 -15   4   2       13.95       10.67      2.70 o 
 -14   4   2        6.05        8.72      4.10 o 
 -13   4   2      247.75      229.41      9.75 o 
 -12   4   2      210.88      210.70      8.94 o 
 -11   4   2        7.97       10.23      2.52 o 
 -10   4   2      442.76      405.33     10.41 o 
  -9   4   2      192.00      162.00      5.93 o 
  -8   4   2      453.60      420.03      7.27 o 
  -7   4   2      398.95      402.82      5.88 o 
  -6   4   2        4.93        2.87      0.74 o 
  -5   4   2      683.19      723.16      5.05 o 
  -4   4   2     3837.58     4274.87     21.97 o 
  -3   4   2      466.13      566.31      3.64 o 
  -2   4   2     1451.83     1489.23      7.27 o 
  -1   4   2      138.08      144.87      1.48 o 
   0   4   2     1501.95     1467.13      7.56 o 
   1   4   2     1490.52     1570.65      8.96 o 
   2   4   2      523.42      570.05      4.38 o 
   3   4   2      807.84      954.15     10.80 o 
   4   4   2      400.81      440.55      3.99 o 
   5   4   2     1820.75     1943.47     14.36 o 
   6   4   2        2.20        3.07      0.61 o 
   7   4   2        5.30        6.87      0.96 o 
   8   4   2      475.78      515.39     10.00 o 
   9   4   2       64.93       75.39      4.39 o 
  10   4   2       34.21       29.98      3.19 o 
  11   4   2       64.57       83.88      4.66 o 
  12   4   2       34.44       43.65      7.73 o 
  13   4   2       10.03        6.05      2.64 o 
  14   4   2        0.74       -2.13      2.13 o 
 -15   5   2        4.11        7.64      2.74 o 
 -14   5   2       61.14       70.24     15.15 o 
 -13   5   2       66.74       71.38      6.68 o 
 -12   5   2        0.02        1.68      3.54 o 
 -11   5   2       43.73       30.62     11.66 o 
 -10   5   2      121.71      131.31      7.78 o 
  -9   5   2     1683.89     1576.28     26.32 o 
  -8   5   2      899.85      897.74     11.55 o 
  -7   5   2      289.00      309.84      5.18 o 
  -6   5   2     1861.21     1968.88     12.52 o 
  -5   5   2      302.31      326.88      2.89 o 
  -4   5   2      359.41      400.70      3.16 o 
  -3   5   2      225.22      258.79      2.38 o 
  -2   5   2      694.63      808.51      4.73 o 
  -1   5   2      189.57      223.16      2.04 o 
   0   5   2      673.25      747.03      4.60 o 
   1   5   2       76.56       84.86      1.16 o 
   2   5   2     1899.59     1924.30     10.81 o 
   3   5   2      115.33      145.12      1.78 o 
   4   5   2      949.02     1037.77      9.18 o 
   5   5   2      749.59      773.31      8.16 o 
   6   5   2      135.01      153.13      3.87 o 
   7   5   2      139.26      172.68      4.00 o 
   8   5   2       61.62       59.83      3.01 o 
   9   5   2      718.44      666.90     17.29 o 
  10   5   2        1.89        4.55      2.01 o 
  11   5   2       33.28       33.23      3.75 o 
  12   5   2      212.18      207.13     12.77 o 
  13   5   2        8.13        8.25      2.89 o 
  14   5   2       58.88       68.59      8.48 o 
 -14   6   2      201.32      171.89     48.75 o 
 -13   6   2       73.78       22.26     34.63 o 
 -12   6   2        0.94        0.67      2.48 o 
 -11   6   2      300.31      303.95     15.78 o 
 -10   6   2        1.38        1.95      2.15 o 
  -9   6   2       18.35       32.08      4.74 o 
  -8   6   2      152.08      186.45      5.39 o 
  -7   6   2     1061.14     1071.18     11.90 o 
  -6   6   2       16.66       23.52      1.16 o 
  -5   6   2       33.45       38.57      1.26 o 
  -4   6   2      460.70      528.55      4.57 o 
  -3   6   2     1263.45     1370.44      7.57 o 
  -2   6   2      138.63      148.96      1.78 o 
  -1   6   2     3474.16     3567.60     16.96 o 
   0   6   2        0.51        2.01      0.45 o 
   1   6   2        3.82        0.69      0.40 o 
   2   6   2      201.73      143.70      1.85 o 
   3   6   2      394.56      459.47      4.32 o 
   4   6   2      380.02      447.97      4.44 o 
   5   6   2      123.89      124.50      3.24 o 
   6   6   2       49.25       48.97      3.33 o 
   7   6   2      306.22      283.09      5.74 o 
   8   6   2      316.88      294.54      5.99 o 
   9   6   2       52.99       65.45      8.67 o 
  10   6   2       24.80       20.45      2.97 o 
  11   6   2      593.99      594.11     14.01 o 
  12   6   2      115.15      103.02      6.50 o 
  13   6   2       26.40       39.10      4.56 o 
  14   6   2      200.46      205.47      9.61 o 
 -14   7   2      100.70       74.31     28.28 o 
 -13   7   2       63.81       29.89     29.29 o 
 -12   7   2        1.41       -0.26      2.39 o 
 -11   7   2       34.91       30.55      4.16 o 
 -10   7   2      280.42      272.72      9.49 o 
  -9   7   2      151.22      151.15      6.92 o 
  -8   7   2        3.81        0.23      1.23 o 
  -7   7   2      537.99      544.29      8.38 o 
  -6   7   2      280.17      264.05      3.99 o 
  -5   7   2       21.22       22.76      1.07 o 
  -4   7   2      278.09      245.07      2.93 o 
  -3   7   2        2.67        2.61      0.55 o 
  -2   7   2      388.32      402.27      3.42 o 
  -1   7   2        7.45       12.29      0.81 o 
   0   7   2     1200.71     1303.28      7.89 o 
   1   7   2        2.71        3.59      0.55 o 
   2   7   2        0.71        1.46      0.53 o 
   3   7   2      176.46      146.98      2.58 o 
   4   7   2       48.42       41.75      1.78 o 
   5   7   2      667.63      653.56     22.41 o 
   6   7   2     1016.30      850.69     48.91 o 
   7   7   2      243.90      220.83      6.01 o 
   8   7   2      122.50       87.24     31.40 o 
   9   7   2      179.33      153.44      6.75 o 
  10   7   2        1.62        0.42      2.77 o 
  11   7   2       42.77       46.01      4.87 o 
  12   7   2        0.04        3.80      3.07 o 
  13   7   2        0.80        8.28      3.39 o 
 -14   8   2      144.26      145.21      8.99 o 
 -13   8   2        0.00        1.57      3.32 o 
 -12   8   2       63.97       57.19      7.70 o 
 -11   8   2        6.60        9.35      3.13 o 
 -10   8   2       80.27       63.36      5.67 o 
  -9   8   2       89.30       83.51      6.17 o 
  -8   8   2       41.95       48.13      4.80 o 
  -7   8   2      854.37      767.24     11.37 o 
  -6   8   2        5.47        9.32      1.40 o 
  -5   8   2       98.55      101.32      2.56 o 
  -4   8   2      112.29      100.94      1.97 o 
  -3   8   2        0.97        3.06      0.70 o 
  -2   8   2       89.03       97.91      1.94 o 
  -1   8   2       13.18       11.46      0.89 o 
   0   8   2      514.62      549.75      4.52 o 
   1   8   2       22.67       26.98      1.11 o 
   2   8   2       19.47       19.35      0.99 o 
   3   8   2      190.41      186.71      3.04 o 
   4   8   2       27.30       25.15      1.62 o 
   5   8   2     1393.69     1309.71     21.74 o 
   6   8   2     1119.79     1031.24     15.61 o 
   7   8   2       14.50        6.23      2.12 o 
   8   8   2       30.09       21.31      3.97 o 
   9   8   2        0.32        2.15      2.16 o 
  10   8   2       38.63       13.33     11.87 o 
  11   8   2        2.18        0.52      2.80 o 
  12   8   2      103.28      123.95      6.87 o 
  13   8   2       12.69       14.12      4.13 o 
 -13   9   2      133.23      156.67      9.53 o 
 -12   9   2       25.79       26.83      4.36 o 
 -11   9   2        3.72        1.32      2.54 o 
 -10   9   2       70.03       59.26      5.77 o 
  -9   9   2       12.69       15.48      3.47 o 
  -8   9   2       15.82       19.59      3.59 o 
  -7   9   2       36.64       36.18      2.73 o 
  -6   9   2       12.79        5.77      1.27 o 
  -5   9   2      484.14      451.59      5.81 o 
  -4   9   2     1170.40     1066.35      8.99 o 
  -3   9   2       20.01       14.35      1.31 o 
  -2   9   2      167.17      138.21      2.45 o 
  -1   9   2     2053.99     2026.01     11.90 o 
   0   9   2       11.85       12.50      1.02 o 
   1   9   2      164.06      188.95      3.41 o 
   2   9   2        5.08        6.13      1.17 o 
   3   9   2       24.39       18.29      1.48 o 
   4   9   2      104.21       96.95      2.93 o 
   5   9   2      197.85      209.22      5.76 o 
   6   9   2       21.53       15.40      3.02 o 
   7   9   2        0.45        0.76      1.84 o 
   8   9   2        9.82       10.15      2.52 o 
   9   9   2       13.58        9.09      2.75 o 
  10   9   2       97.18       75.10     16.20 o 
  11   9   2        2.15        2.48      2.39 o 
  12   9   2       28.98       21.43     10.42 o 
 -12  10   2       75.00       84.74      8.61 o 
 -11  10   2        2.87        2.24      2.92 o 
 -10  10   2      224.09      246.05     10.27 o 
  -9  10   2      121.95      116.84      8.04 o 
  -8  10   2        3.89        1.81      2.56 o 
  -7  10   2        0.92        0.69      1.67 o 
  -6  10   2       36.88       46.24      2.62 o 
  -5  10   2        0.05       -0.07      1.07 o 
  -4  10   2     1346.66     1312.68     11.46 o 
  -3  10   2      907.00      900.31      8.34 o 
  -2  10   2      113.99      119.71      3.02 o 
  -1  10   2      505.21      484.19      6.44 o 
   0  10   2       20.25       27.21      1.78 o 
   1  10   2      120.65      115.71      3.22 o 
   2  10   2       37.28       36.93      1.93 o 
   3  10   2      267.70      242.71      4.11 o 
   4  10   2      733.61      746.80      9.80 o 
   5  10   2      684.12      680.83     22.75 o 
   6  10   2      134.26      120.62      6.18 o 
   7  10   2      142.30      123.54      6.58 o 
   8  10   2        3.97        3.29      2.55 o 
   9  10   2       10.71       14.22      4.15 o 
  10  10   2       76.94       83.85      6.89 o 
  11  10   2        6.30        8.06      3.62 o 
  12  10   2      197.96      187.61     67.21 o 
 -12  11   2        6.68       11.90      4.08 o 
 -11  11   2       67.91       71.96      8.00 o 
 -10  11   2       65.33       58.36      7.31 o 
  -9  11   2       56.50       54.67      6.01 o 
  -8  11   2       56.95       57.01      5.92 o 
  -7  11   2       64.60       46.15      4.31 o 
  -6  11   2       11.77       10.32      1.91 o 
  -5  11   2      341.66      310.86      5.12 o 
  -4  11   2       13.90       12.00      1.51 o 
  -3  11   2      168.09      149.55      3.70 o 
  -2  11   2       28.14       24.68      2.33 o 
  -1  11   2      769.50      740.92      9.37 o 
   0  11   2      583.51      562.44      8.50 o 
   1  11   2       77.35       62.75      2.60 o 
   2  11   2      681.92      681.65      7.34 o 
   3  11   2      138.51      140.00      3.31 o 
   4  11   2        6.20        2.08      1.38 o 
   5  11   2       24.01       32.94      3.94 o 
   6  11   2        0.97        0.32      2.09 o 
   7  11   2      232.76      222.44     13.61 o 
   8  11   2        3.31        2.51      2.49 o 
   9  11   2        0.07        2.70      2.67 o 
  10  11   2      101.78      128.91      9.37 o 
  11  11   2       20.94       23.85      4.73 o 
 -11  12   2       11.70       10.69      4.57 o 
 -10  12   2       26.50       30.70      5.84 o 
  -9  12   2        0.21        0.63      3.23 o 
  -8  12   2        6.23        2.71      2.57 o 
  -7  12   2       69.57       68.03      4.66 o 
  -6  12   2       52.12       68.56      5.25 o 
  -5  12   2       24.31       26.66      2.38 o 
  -4  12   2       30.20       38.61      2.53 o 
  -3  12   2       29.65       32.18      2.68 o 
  -2  12   2       20.75       21.23      2.23 o 
  -1  12   2        1.09        1.67      1.58 o 
   0  12   2        5.27        5.56      1.80 o 
   1  12   2        7.20        7.20      1.85 o 
   2  12   2      413.38      425.38      6.42 o 
   3  12   2      155.57      152.26      3.95 o 
   4  12   2      186.76      175.74      5.00 o 
   5  12   2       35.73       28.82      3.53 o 
   6  12   2       12.56        6.31      2.61 o 
   7  12   2        8.45       13.78      3.24 o 
   8  12   2       23.14       13.28      4.56 o 
   9  12   2       97.84       96.79      9.14 o 
  10  12   2       34.85       47.14      7.99 o 
 -10  13   2       40.66       52.89     21.19 o 
  -9  13   2      143.48      168.29     15.81 o 
  -8  13   2       30.37       38.35      6.50 o 
  -7  13   2       72.35       74.42      7.10 o 
  -6  13   2      134.69      147.31      5.59 o 
  -5  13   2      118.95      104.24      5.66 o 
  -4  13   2      112.84      109.83      4.17 o 
  -3  13   2        4.56        4.79      2.87 o 
  -2  13   2       11.82        7.75      2.01 o 
  -1  13   2        7.37        5.53      1.88 o 
   0  13   2      141.08      133.96      4.67 o 
   1  13   2      414.06      403.43      6.96 o 
   2  13   2      133.19      133.60      4.36 o 
   3  13   2        0.40       -1.61      1.88 o 
   4  13   2        0.06       -1.66      1.66 o 
   5  13   2       43.10       39.25      4.21 o 
   6  13   2       24.75       27.00      4.07 o 
   7  13   2      197.05      182.29     11.20 o 
   8  13   2       31.72       35.36      6.24 o 
   9  13   2       42.26       42.41      6.72 o 
  -9  14   2       49.39       54.99     11.30 o 
  -8  14   2        2.60       -4.92      4.92 o 
  -7  14   2      302.82      336.84     13.53 o 
  -6  14   2       13.85       10.59      4.99 o 
  -5  14   2       39.21       29.03      4.58 o 
  -4  14   2      261.27      292.43      6.15 o 
  -3  14   2       38.35       35.05      2.97 o 
  -2  14   2       21.74       22.84      2.58 o 
  -1  14   2        3.87        1.49      1.93 o 
   0  14   2       75.06       70.48      3.65 o 
   1  14   2      194.93      182.71      4.95 o 
   2  14   2      115.54      105.59      5.07 o 
   3  14   2        3.01        2.94      2.31 o 
   4  14   2       79.25       91.08      5.54 o 
   5  14   2       94.39       92.01      9.96 o 
   6  14   2       82.85       71.86      7.17 o 
   7  14   2        7.22       10.43      3.95 o 
   8  14   2       70.60       99.66     11.12 o 
  -7  15   2      129.56      175.77     13.01 o 
  -6  15   2       95.23       79.65      6.63 o 
  -5  15   2       34.56       41.95      6.08 o 
  -4  15   2        0.87        0.12      1.88 o 
  -3  15   2       43.57       44.86      3.26 o 
  -2  15   2       27.96       33.84      3.07 o 
  -1  15   2       48.03       46.71      3.39 o 
   0  15   2       57.69       61.25      4.05 o 
   1  15   2       95.02      106.44      4.60 o 
   2  15   2       98.73       94.14      5.08 o 
   3  15   2        4.39        3.43      4.59 o 
   4  15   2       25.98       20.83      4.00 o 
   5  15   2      196.38      233.71     12.82 o 
   6  15   2       23.08       21.61      6.45 o 
  -5  16   2       10.12        3.55      3.52 o 
  -4  16   2       15.57       11.50      3.04 o 
  -3  16   2       44.40       41.80      4.06 o 
  -2  16   2       57.91       58.35      4.26 o 
  -1  16   2        0.93        2.99      2.59 o 
   0  16   2      140.05      163.02      5.50 o 
   1  16   2       13.25       13.72      3.09 o 
   2  16   2        6.88       -1.10      2.99 o 
   3  16   2       28.91       24.66      4.42 o 
   4  16   2       10.27        7.26      7.53 o 
 -16   1   3       62.92       70.93      6.64 o 
 -15   1   3       42.78       48.40      5.30 o 
 -14   1   3       48.44       38.92      4.84 o 
 -13   1   3       81.25       86.38     16.41 o 
 -12   1   3       41.44       43.39      4.66 o 
 -11   1   3      311.68      299.34     10.04 o 
 -10   1   3      384.53      408.62      7.26 o 
  -9   1   3       28.37       28.97      1.89 o 
  -8   1   3      232.82      254.28      3.75 o 
  -7   1   3      509.92      506.25      5.80 o 
  -6   1   3     1797.59     1833.47     14.83 o 
  -5   1   3     2371.96     2400.81     16.90 o 
  -4   1   3      252.25      245.41      2.06 o 
  -3   1   3        0.12        3.61      0.36 o 
  -2   1   3    10297.84     9869.99     43.33 o 
  -1   1   3     6486.29     6217.20     38.17 o 
   0   1   3    19992.90    19361.41    118.20 o 
   1   1   3    13343.09    13109.10     92.76 o 
   2   1   3     3052.96     3003.41     29.32 o 
   3   1   3       13.52       25.67      1.82 o 
   4   1   3       77.66       76.56      2.67 o 
   5   1   3     1406.32     1518.82     18.30 o 
   6   1   3      419.41      413.15      6.89 o 
   7   1   3       60.28       67.23      3.81 o 
   8   1   3     2072.12     2101.35     16.58 o 
   9   1   3      124.27      106.16      4.75 o 
  10   1   3       46.22       47.23      2.18 o 
  11   1   3      265.97      262.55      7.66 o 
  12   1   3        6.17        4.72      2.22 o 
  13   1   3       17.04       13.95      3.05 o 
  14   1   3        3.79        4.94      2.74 o 
 -15   2   3       97.98       98.38     12.62 o 
 -14   2   3       37.50       31.95      7.40 o 
 -13   2   3      117.07      114.64      7.35 o 
 -12   2   3       27.63       21.83      3.58 o 
 -11   2   3      153.19      159.51      6.37 o 
 -10   2   3      351.37      338.71      6.42 o 
  -9   2   3       90.51       77.77      2.76 o 
  -8   2   3       35.79       32.05      1.73 o 
  -7   2   3        4.09        5.72      1.26 o 
  -6   2   3       88.13       95.47      1.53 o 
  -5   2   3      111.19      104.59      1.36 o 
  -4   2   3        2.90        1.65      0.34 o 
  -3   2   3      707.18      728.60      5.35 o 
  -2   2   3    10613.94    11066.18     47.37 o 
  -1   2   3      301.22      339.89      2.11 o 
   0   2   3     4506.38     4441.63     24.72 o 
   1   2   3       40.32       33.88      0.79 o 
   2   2   3     1589.94     1655.20     12.04 o 
   3   2   3     2287.16     2354.14     18.75 o 
   4   2   3       27.05       29.17      1.17 o 
   5   2   3     2024.14     2328.14     19.52 o 
   6   2   3       54.98       83.07      1.55 o 
   7   2   3       18.92       13.14      1.73 o 
   8   2   3      205.42      208.42      4.31 o 
   9   2   3      189.33      208.05      3.80 o 
  10   2   3      160.14      174.46      4.93 o 
  11   2   3        0.34        1.92      2.16 o 
  12   2   3        2.33        3.00      2.08 o 
  13   2   3       15.90       18.33      3.47 o 
  14   2   3       78.75       72.16      5.73 o 
 -15   3   3        0.30        7.40      2.84 o 
 -14   3   3       64.40       74.31      6.81 o 
 -13   3   3        4.50        4.38      3.22 o 
 -12   3   3      257.51      219.88      9.24 o 
 -11   3   3      544.48      536.91     17.41 o 
 -10   3   3       27.27       21.35      2.06 o 
  -9   3   3      223.52      206.20      4.62 o 
  -8   3   3      564.26      581.14      8.86 o 
  -7   3   3      937.80     1033.48     11.78 o 
  -6   3   3       55.21       42.26      1.22 o 
  -5   3   3     1110.69     1289.30      7.71 o 
  -4   3   3      256.01      232.89      2.20 o 
  -3   3   3      880.35      897.67      4.93 o 
  -2   3   3     6682.51     6982.48     30.87 o 
  -1   3   3     2958.94     2895.59     12.64 o 
   0   3   3     4408.12     4628.89     22.79 o 
   1   3   3     2546.90     2484.89     20.15 o 
   2   3   3     1419.33     1556.42     14.11 o 
   3   3   3      167.80      167.11      3.69 o 
   4   3   3        2.91       13.71      0.70 o 
   5   3   3        2.43        6.31      0.57 o 
   6   3   3        0.57        0.84      0.69 o 
   7   3   3      216.71      190.52      2.56 o 
   8   3   3      189.57      203.37      4.06 o 
   9   3   3       21.13       19.22      1.65 o 
  10   3   3        9.27        3.40      1.78 o 
  11   3   3        6.92        6.44      2.39 o 
  12   3   3      243.05      263.42      8.77 o 
  13   3   3       95.79       95.86      5.91 o 
  14   3   3        0.14       -0.28      5.57 o 
 -15   4   3        9.47        7.91      3.40 o 
 -14   4   3       22.12       16.11      3.69 o 
 -13   4   3       10.54       11.32      4.05 o 
 -12   4   3       65.12       58.78      8.85 o 
 -11   4   3      231.99      105.24     71.11 o 
 -10   4   3      120.45      101.76     14.76 o 
  -9   4   3      335.48      338.44     14.63 o 
  -8   4   3      163.86      131.10      4.64 o 
  -7   4   3       78.21       81.82      2.28 o 
  -6   4   3      635.56      583.93      4.49 o 
  -5   4   3      392.36      477.68      3.72 o 
  -4   4   3     3271.45     3454.27     20.23 o 
  -3   4   3     3259.24     3414.07     16.72 o 
  -2   4   3      620.49      666.43      3.91 o 
  -1   4   3      186.02      197.63      1.82 o 
   0   4   3      744.65      727.72      4.27 o 
   1   4   3      203.02      177.97      1.74 o 
   2   4   3      109.41      144.96      2.22 o 
   3   4   3      334.94      399.76      4.37 o 
   4   4   3     2007.89     2103.86     14.11 o 
   5   4   3       28.68       45.05      1.52 o 
   6   4   3      157.20      130.13      2.25 o 
   7   4   3        7.37       12.07      1.27 o 
   8   4   3       27.71       30.39      1.91 o 
   9   4   3      132.54      127.75      3.69 o 
  10   4   3      208.37      189.58      6.35 o 
  11   4   3       76.97       61.85      7.67 o 
  12   4   3       75.03       66.65      5.25 o 
  13   4   3       99.51       95.82      7.00 o 
  14   4   3       51.12       61.46      9.14 o 
 -15   5   3       14.41        9.15      4.09 o 
 -14   5   3       53.17       19.23     22.80 o 
 -13   5   3       29.81        6.62      8.18 o 
 -12   5   3       35.71       13.63     10.77 o 
 -11   5   3        0.12       -1.49      1.49 o 
 -10   5   3       80.13       68.74      5.17 o 
  -9   5   3      213.82      224.60      5.58 o 
  -8   5   3        6.09       14.41      1.63 o 
  -7   5   3       53.48       53.24      1.77 o 
  -6   5   3        0.12        1.43      0.59 o 
  -5   5   3      966.19      968.43      6.45 o 
  -4   5   3       34.15       47.28      1.20 o 
  -3   5   3      530.07      698.76      4.70 o 
  -2   5   3      974.88     1039.66      5.79 o 
  -1   5   3      161.63      178.80      1.86 o 
   0   5   3      445.04      477.88      3.34 o 
   1   5   3     1503.13     1634.21      9.61 o 
   2   5   3        0.01        1.67      0.48 o 
   3   5   3     1240.72     1348.54     19.00 o 
   4   5   3       65.98       87.24      2.09 o 
   5   5   3     1972.15     2057.40     21.73 o 
   6   5   3       77.73       92.96      2.87 o 
   7   5   3       11.74       14.56      1.72 o 
   8   5   3       37.07       37.08      2.25 o 
   9   5   3     1110.48     1066.81     23.44 o 
  10   5   3       36.60       31.99      3.46 o 
  11   5   3      109.39      117.07     11.71 o 
  12   5   3       77.67       87.91      6.54 o 
  13   5   3        1.31        0.52      2.12 o 
  14   5   3      109.20      110.85     11.41 o 
 -15   6   3       10.39       10.02      3.57 o 
 -14   6   3       30.14        6.24     10.46 o 
 -13   6   3      112.17       70.18     22.50 o 
 -12   6   3       20.03       18.15      5.80 o 
 -11   6   3       70.18       78.15      8.70 o 
 -10   6   3      463.74      413.14     17.63 o 
  -9   6   3       25.05       11.51      1.93 o 
  -8   6   3        1.19       -0.68      1.06 o 
  -7   6   3       52.71       50.20      2.84 o 
  -6   6   3       56.00       62.72      1.79 o 
  -5   6   3       19.35       22.78      0.94 o 
  -4   6   3      241.63      299.29      2.81 o 
  -3   6   3      381.87      454.92      3.66 o 
  -2   6   3      350.10      335.63      2.82 o 
  -1   6   3      860.95      907.73      5.54 o 
   0   6   3      487.68      451.11      3.70 o 
   1   6   3        1.69        0.98      0.42 o 
   2   6   3      833.61      862.03      6.17 o 
   3   6   3      176.31      215.57      3.07 o 
   4   6   3        4.02        3.32      0.87 o 
   5   6   3        0.55        1.27      0.72 o 
   6   6   3      727.10      760.16     13.44 o 
   7   6   3        0.02        0.87      0.89 o 
   8   6   3       16.77       18.43      2.68 o 
   9   6   3      142.93      149.79      9.10 o 
  10   6   3       77.44       75.92      9.59 o 
  11   6   3      134.48      123.72      6.12 o 
  12   6   3       63.14       70.22      7.26 o 
  13   6   3        8.79       15.45      3.13 o 
 -14   7   3      142.56      150.36     11.52 o 
 -13   7   3        1.95        1.57      4.68 o 
 -12   7   3        0.47        1.89      2.45 o 
 -11   7   3       17.81       16.75      5.29 o 
 -10   7   3      152.98      158.69      7.42 o 
  -9   7   3      121.28      119.02      6.38 o 
  -8   7   3       23.89       24.03      2.63 o 
  -7   7   3      708.08      638.64      7.62 o 
  -6   7   3       40.32       41.90      1.72 o 
  -5   7   3      768.50      783.59      5.71 o 
  -4   7   3      318.80      350.85      3.38 o 
  -3   7   3      190.32      191.72      2.46 o 
  -2   7   3      792.85      801.26      5.64 o 
  -1   7   3      244.76      271.45      2.85 o 
   0   7   3     1084.07     1119.97      7.08 o 
   1   7   3     2430.56     2614.33     15.19 o 
   2   7   3      157.06      168.35      2.42 o 
   3   7   3        6.71        7.45      0.90 o 
   4   7   3       83.30       65.98      2.74 o 
   5   7   3      114.86      113.28      3.71 o 
   6   7   3      352.28      327.11      9.98 o 
   7   7   3      386.25      324.13      7.37 o 
   8   7   3      727.27      650.29     12.64 o 
   9   7   3      203.89      185.72      7.36 o 
  10   7   3       35.92       33.23      3.80 o 
  11   7   3      135.38      120.98      6.28 o 
  12   7   3        4.89        5.68      2.71 o 
  13   7   3        2.44        3.61      2.77 o 
 -14   8   3      234.88      250.67     11.97 o 
 -13   8   3       14.30       13.33      3.92 o 
 -12   8   3      118.75      112.42      7.42 o 
 -11   8   3       10.01        9.64      3.11 o 
 -10   8   3        5.30        2.69      2.54 o 
  -9   8   3       55.90       66.89      6.49 o 
  -8   8   3        2.91        1.17      1.66 o 
  -7   8   3      118.49      123.60      3.27 o 
  -6   8   3      179.04      165.32      3.99 o 
  -5   8   3      793.66      780.30      6.97 o 
  -4   8   3       85.67       88.24      2.00 o 
  -3   8   3       98.29       88.34      1.90 o 
  -2   8   3      571.70      640.61      5.07 o 
  -1   8   3        0.93        3.80      0.79 o 
   0   8   3       10.08        5.95      0.75 o 
   1   8   3     1019.01     1078.19      7.08 o 
   2   8   3      472.92      509.20      5.34 o 
   3   8   3      141.88      152.93      3.38 o 
   4   8   3       40.15       45.47      2.58 o 
   5   8   3       48.41       48.85      3.60 o 
   6   8   3      256.81      243.77      6.60 o 
   7   8   3       43.86       28.09      3.86 o 
   8   8   3        2.57        0.32      1.85 o 
   9   8   3        0.45        0.70      1.65 o 
  10   8   3      102.84       92.13      6.56 o 
  11   8   3       29.50       29.79      4.02 o 
  12   8   3       13.62       17.07      3.53 o 
 -13   9   3       27.07       29.60      5.45 o 
 -12   9   3       68.79       76.57      6.88 o 
 -11   9   3       39.24       37.79      4.97 o 
 -10   9   3       18.84       24.00      4.05 o 
  -9   9   3       32.34       28.11      4.28 o 
  -8   9   3       81.59       93.25      7.20 o 
  -7   9   3        2.58        1.77      1.20 o 
  -6   9   3      139.21       96.75      2.74 o 
  -5   9   3       31.54       31.44      1.87 o 
  -4   9   3      951.52      945.63      8.53 o 
  -3   9   3       59.27       46.73      2.20 o 
  -2   9   3       15.77       12.92      1.10 o 
  -1   9   3      118.16      130.75      2.46 o 
   0   9   3       12.09        8.41      1.11 o 
   1   9   3     1354.27     1317.06     10.73 o 
   2   9   3      479.95      456.26      5.34 o 
   3   9   3     1290.10     1246.18     11.83 o 
   4   9   3      794.56      814.99     11.75 o 
   5   9   3      154.42      146.22      4.89 o 
   6   9   3      144.48      137.79      6.67 o 
   7   9   3        9.08       12.14      2.58 o 
   8   9   3        5.18        3.59      2.16 o 
   9   9   3       20.18       13.02      6.97 o 
  10   9   3        3.02        3.28      2.36 o 
  11   9   3        1.69        1.15      2.10 o 
  12   9   3       19.82       17.56      5.97 o 
 -13  10   3       20.87       17.10      4.53 o 
 -12  10   3        0.59        0.85      2.84 o 
 -11  10   3        0.92        1.47      2.68 o 
 -10  10   3      124.25      143.66      9.97 o 
  -9  10   3       38.09       48.80      8.75 o 
  -8  10   3       33.48       29.36      3.75 o 
  -7  10   3       38.05       41.93      2.75 o 
  -6  10   3       67.85       64.75      3.08 o 
  -5  10   3        0.01        2.33      1.06 o 
  -4  10   3        0.90        2.87      1.12 o 
  -3  10   3      735.15      746.91      7.67 o 
  -2  10   3        3.06        4.14      1.26 o 
  -1  10   3      668.04      646.18      7.06 o 
   0  10   3      215.92      207.71      3.72 o 
   1  10   3      116.85      113.31      2.98 o 
   2  10   3      170.81      162.16      3.37 o 
   3  10   3      356.93      331.65      5.44 o 
   4  10   3        6.88        8.32      1.61 o 
   5  10   3       21.93       13.87      2.75 o 
   6  10   3        0.64        2.96      2.05 o 
   7  10   3       57.16       54.38      5.27 o 
   8  10   3        2.90        3.21      2.12 o 
   9  10   3        8.50        5.41      2.83 o 
  10  10   3       10.97       13.40      3.78 o 
  11  10   3        0.09        2.27      2.14 o 
 -12  11   3       53.83       42.43      6.49 o 
 -11  11   3        1.82        9.00      3.88 o 
 -10  11   3      209.72      202.85     10.14 o 
  -9  11   3       34.17       31.60      4.85 o 
  -8  11   3       39.02       38.31      4.32 o 
  -7  11   3       34.04       39.97      3.01 o 
  -6  11   3        6.99        9.02      1.83 o 
  -5  11   3      196.09      218.39      4.21 o 
  -4  11   3        5.76        4.19      1.37 o 
  -3  11   3      495.24      465.92      7.60 o 
  -2  11   3      233.63      229.08      4.99 o 
  -1  11   3       55.45       54.92      2.97 o 
   0  11   3       47.47       41.81      2.81 o 
   1  11   3      465.89      419.81      5.59 o 
   2  11   3      169.49      150.87      3.42 o 
   3  11   3        1.49        1.01      1.24 o 
   4  11   3        0.01       -0.75      1.42 o 
   5  11   3       62.59       58.80      6.15 o 
   6  11   3        3.57        2.05      2.18 o 
   7  11   3      423.18      392.52     16.84 o 
   8  11   3       27.60       23.56      4.24 o 
   9  11   3       29.47       26.19      5.05 o 
  10  11   3      130.72      159.64      9.78 o 
  11  11   3        3.52       15.60      5.19 o 
 -11  12   3      128.70      139.16     12.71 o 
 -10  12   3        1.53        0.22      5.29 o 
  -9  12   3      128.73      120.73     10.23 o 
  -8  12   3       11.29       10.76      3.12 o 
  -7  12   3        0.61        2.66      1.69 o 
  -6  12   3        7.55        6.58      2.09 o 
  -5  12   3       17.32       19.29      1.84 o 
  -4  12   3       48.19       38.80      2.81 o 
  -3  12   3      247.85      213.96      7.33 o 
  -2  12   3      292.55      283.12      5.73 o 
  -1  12   3       15.42       13.29      2.05 o 
   0  12   3       21.21       22.88      2.37 o 
   1  12   3      148.65      147.96      3.99 o 
   2  12   3       80.09       72.85      2.76 o 
   3  12   3      292.55      267.91      5.87 o 
   4  12   3        2.81        2.21      1.71 o 
   5  12   3       70.41       64.86      5.46 o 
   6  12   3       20.39       18.18      3.59 o 
   7  12   3        7.22        4.68      2.70 o 
   8  12   3      128.57      131.75     10.46 o 
   9  12   3       38.60       39.09      5.99 o 
  10  12   3      177.22      174.88     10.53 o 
 -10  13   3        1.09        1.28      3.81 o 
  -9  13   3       96.31      102.33     10.01 o 
  -8  13   3        0.66       -1.14      3.97 o 
  -7  13   3        8.22        4.84      2.17 o 
  -6  13   3        6.54       10.19      2.62 o 
  -5  13   3        4.98        8.32      2.25 o 
  -4  13   3       12.73       15.77      2.25 o 
  -3  13   3       67.05       60.16      3.54 o 
  -2  13   3        7.76        2.35      1.70 o 
  -1  13   3       19.38       18.01      2.49 o 
   0  13   3      318.36      319.01      6.26 o 
   1  13   3       36.60       30.37      2.50 o 
   2  13   3       16.61       10.95      2.24 o 
   3  13   3       48.16       37.33      3.68 o 
   4  13   3       47.15       41.23      3.11 o 
   5  13   3       42.24       35.44      4.55 o 
   6  13   3        9.11        9.98      2.76 o 
   7  13   3        0.12        1.93      3.22 o 
   8  13   3        7.82       15.43      4.76 o 
   9  13   3        6.94        7.21      3.78 o 
  -8  14   3        0.01       -4.62      4.62 o 
  -7  14   3       46.82       43.17      6.63 o 
  -6  14   3       68.45       69.48      5.35 o 
  -5  14   3        1.66        0.43      2.02 o 
  -4  14   3       25.94       26.18      2.75 o 
  -3  14   3       75.15       63.62      3.72 o 
  -2  14   3      153.52      171.14      5.65 o 
  -1  14   3       20.74       30.13      2.87 o 
   0  14   3        3.27        1.68      1.78 o 
   1  14   3      277.64      282.61      6.81 o 
   2  14   3        2.34        5.13      2.13 o 
   3  14   3       19.81       20.83      4.36 o 
   4  14   3       38.01       48.66      4.97 o 
   5  14   3        0.00        2.98      3.38 o 
   6  14   3      144.24      146.17     10.50 o 
   7  14   3      150.49      141.74      9.88 o 
  -7  15   3       45.68       56.02      7.39 o 
  -6  15   3       18.23       11.25      3.28 o 
  -5  15   3       27.53       32.14      4.67 o 
  -4  15   3       37.30       41.65      3.24 o 
  -3  15   3        5.87        1.42      2.79 o 
  -2  15   3      208.86      184.60     20.06 o 
  -1  15   3       56.04       54.45      4.01 o 
   0  15   3        9.39        9.87      2.15 o 
   1  15   3        7.30        5.79      2.13 o 
   2  15   3       90.83      100.62      5.54 o 
   3  15   3        6.66        7.13      4.81 o 
   4  15   3       69.18       62.37      7.43 o 
   5  15   3       90.33      118.80     11.82 o 
   6  15   3       16.29       15.61      5.67 o 
  -5  16   3       10.53       10.97      3.21 o 
  -4  16   3      118.16      128.30      5.40 o 
  -3  16   3        2.66        1.65      2.13 o 
  -2  16   3       20.19       17.58      3.35 o 
  -1  16   3       26.72       39.79      3.44 o 
   0  16   3        2.48        3.38      2.08 o 
   1  16   3        2.09        4.27      2.29 o 
   2  16   3       36.62       34.56      7.48 o 
   3  16   3        4.23        2.52      3.63 o 
   4  16   3       39.17       57.31     15.69 o 
 -16   0   4       13.50       24.04      6.15 o 
 -15   0   4       13.72       15.40      5.85 o 
 -14   0   4       32.33       35.87      7.16 o 
 -13   0   4       27.17       17.90      5.44 o 
 -12   0   4      871.66      868.64     28.82 o 
 -11   0   4      478.30      438.31     17.98 o 
 -10   0   4      592.09      483.09     47.94 o 
  -9   0   4        6.56        3.26      2.00 o 
  -8   0   4       94.35       76.85      4.59 o 
  -7   0   4     1478.73     1591.17     14.97 o 
  -6   0   4     1025.78      977.75     10.95 o 
  -5   0   4      104.49       97.87      1.97 o 
  -4   0   4      408.09      418.25      3.85 o 
  -3   0   4      336.70      327.34      3.55 o 
  -2   0   4      180.07      148.36      2.00 o 
  -1   0   4     3442.95     3310.05     23.97 o 
   0   0   4    27895.28    26665.77    223.80 o 
   1   0   4     7344.68     7214.68     70.42 o 
   2   0   4     1675.36     1635.53     24.18 o 
   3   0   4     7165.76     7665.28    100.60 o 
   4   0   4        5.06        0.18      1.20 o 
   5   0   4      187.23      158.27      5.25 o 
   6   0   4       65.70      105.92      4.62 o 
   7   0   4     2165.75     2087.93     30.39 o 
   8   0   4      351.31      362.46     11.23 o 
   9   0   4      307.23      344.90      7.24 o 
  10   0   4       35.35       31.93      3.62 o 
  11   0   4       35.92       33.74      4.29 o 
  12   0   4        8.27        0.90      2.36 o 
  13   0   4       32.78       34.51      5.41 o 
  14   0   4       12.22        7.12      3.92 o 
 -16   1   4        1.28        7.19      4.63 o 
 -15   1   4        0.00        2.49      2.93 o 
 -14   1   4        0.04       -2.17      2.17 o 
 -13   1   4      115.42      103.34      6.71 o 
 -12   1   4        6.26        3.95      5.80 o 
 -11   1   4        1.59       -0.66      2.12 o 
 -10   1   4        3.62        1.96      1.73 o 
  -9   1   4     1893.71     1821.94     21.60 o 
  -8   1   4       60.68       71.37      3.10 o 
  -7   1   4      244.06      231.95      2.64 o 
  -6   1   4      284.09      236.27      2.39 o 
  -5   1   4      250.45      230.47      1.81 o 
  -4   1   4      301.55      303.56      2.30 o 
  -3   1   4      596.99      645.66      3.56 o 
  -2   1   4     2839.48     2775.76     13.39 o 
  -1   1   4     1981.00     1997.83     12.05 o 
   0   1   4     2775.90     2847.48     28.97 o 
   1   1   4      155.40      174.51      1.81 o 
   2   1   4     1468.56     1547.40     17.87 o 
   3   1   4     1288.04     1419.12     15.84 o 
   4   1   4      570.65      727.25     11.04 o 
   5   1   4     2734.94     2991.96     30.16 o 
   6   1   4      691.62      702.76     10.04 o 
   7   1   4      460.04      430.19      7.65 o 
   8   1   4      638.24      648.91     10.87 o 
   9   1   4      274.71      265.10      5.12 o 
  10   1   4      116.11      114.66      3.27 o 
  11   1   4        0.02        2.03      1.59 o 
  12   1   4       93.61       92.49      4.78 o 
  13   1   4       33.40       35.04      4.23 o 
  14   1   4        1.55        4.94      2.49 o 
 -16   2   4       38.53       47.07      5.82 o 
 -15   2   4       11.78       13.26      3.79 o 
 -14   2   4       62.30       60.32      7.02 o 
 -13   2   4       48.12       50.20      5.57 o 
 -12   2   4      344.60      272.81     55.78 o 
 -11   2   4      211.41       68.78     63.41 o 
 -10   2   4       59.12       54.95      6.17 o 
  -9   2   4      665.78      655.56      9.44 o 
  -8   2   4        0.21        0.82      0.71 o 
  -7   2   4      367.35      368.24      3.91 o 
  -6   2   4      676.68      656.31      4.77 o 
  -5   2   4       58.34       76.73      0.92 o 
  -4   2   4     3080.58     3181.13     20.81 o 
  -3   2   4     1249.80     1314.78      7.01 o 
  -2   2   4    18742.29    18683.12     82.01 o 
  -1   2   4      234.26      246.00      2.05 o 
   0   2   4      986.81     1013.33      6.74 o 
   1   2   4      974.02     1012.99      7.05 o 
   2   2   4     3459.54     3707.66     29.81 o 
   3   2   4       46.81       35.80      1.16 o 
   4   2   4       71.05       88.13      2.85 o 
   5   2   4      170.71      199.06      4.80 o 
   6   2   4       85.03      104.36      3.60 o 
   7   2   4      768.60      782.07      8.78 o 
   8   2   4       47.75       53.24      1.67 o 
   9   2   4      994.11     1023.31     21.33 o 
  10   2   4       14.70       11.67      2.72 o 
  11   2   4        9.62       10.01      2.18 o 
  12   2   4       90.47       88.53      4.97 o 
  13   2   4        5.15        5.32      7.11 o 
  14   2   4       12.34       10.80      2.97 o 
 -15   3   4      256.27      246.91     11.13 o 
 -14   3   4        2.84        3.75      2.84 o 
 -13   3   4        1.82       -0.11      1.76 o 
 -12   3   4      125.46       14.71      3.98 o 
 -11   3   4      449.04      235.13    135.52 o 
 -10   3   4       42.08       30.14      2.36 o 
  -9   3   4       58.13       46.33      3.17 o 
  -8   3   4      452.81      478.27      7.12 o 
  -7   3   4       79.67       70.93      1.62 o 
  -6   3   4      112.30      122.63      1.81 o 
  -5   3   4     2836.85     3211.68     16.94 o 
  -4   3   4        1.32        0.54      0.36 o 
  -3   3   4      241.43      253.09      2.01 o 
  -2   3   4     4167.06     4400.88     20.41 o 
  -1   3   4      332.47      317.72      2.33 o 
   0   3   4      264.33      290.51      2.17 o 
   1   3   4      251.39      234.42      2.75 o 
   2   3   4        4.06       11.19      0.66 o 
   3   3   4       71.76      114.26      2.18 o 
   4   3   4     1111.22     1189.83      9.28 o 
   5   3   4      744.55      824.29      8.15 o 
   6   3   4      374.19      404.95      4.69 o 
   7   3   4       30.04       41.13      3.30 o 
   8   3   4      261.37      272.33      5.12 o 
   9   3   4      116.26      111.80      3.09 o 
  10   3   4       51.44       43.73      3.28 o 
  11   3   4       26.98       30.97      3.76 o 
  12   3   4      397.43      403.82     11.01 o 
  13   3   4       32.66       31.40      3.85 o 
  14   3   4       30.96       24.89      4.00 o 
 -15   4   4       68.59       35.37     47.73 o 
 -14   4   4       28.59        7.07      2.87 o 
 -13   4   4        5.00        3.86      3.48 o 
 -12   4   4       94.12       75.70     14.23 o 
 -11   4   4        7.95       11.70      2.81 o 
 -10   4   4      535.43      482.91     18.06 o 
  -9   4   4      128.70      110.58      4.35 o 
  -8   4   4       52.80       55.40      2.61 o 
  -7   4   4     1160.96     1147.31      8.27 o 
  -6   4   4      240.12      227.10      2.65 o 
  -5   4   4        0.01        1.99      0.55 o 
  -4   4   4     1353.91     1559.75      8.77 o 
  -3   4   4     2425.47     2534.43     12.08 o 
  -2   4   4      552.10      546.18      3.40 o 
  -1   4   4     2918.59     3004.82     13.38 o 
   0   4   4      195.86      177.39      1.69 o 
   1   4   4      308.93      258.66      2.58 o 
   2   4   4      392.92      440.33      6.65 o 
   3   4   4     2811.71     2938.80     28.02 o 
   4   4   4       26.23       14.20      0.82 o 
   5   4   4      370.30      389.34      3.61 o 
   6   4   4       68.35       72.08      2.11 o 
   7   4   4        7.33        8.11      1.40 o 
   8   4   4      123.44      115.99      4.59 o 
   9   4   4        0.11        3.17      1.38 o 
  10   4   4      518.53      526.87     11.55 o 
  11   4   4        1.66        2.06      2.11 o 
  12   4   4       13.90       13.81      3.55 o 
  13   4   4       63.07       62.09      6.07 o 
  14   4   4        0.71       -2.21      2.53 o 
 -15   5   4       30.77       10.03     14.28 o 
 -14   5   4        1.98       -1.92      2.43 o 
 -13   5   4       81.79       85.62      7.44 o 
 -12   5   4       70.86       73.50      6.75 o 
 -11   5   4       29.30       29.14      3.85 o 
 -10   5   4      781.65      689.52     26.11 o 
  -9   5   4      427.85      425.74      8.03 o 
  -8   5   4        4.39        5.92      1.29 o 
  -7   5   4      773.35      835.20      6.73 o 
  -6   5   4       53.18       56.58      1.56 o 
  -5   5   4        0.05        1.13      0.42 o 
  -4   5   4      640.82      749.31      4.99 o 
  -3   5   4     9223.01     9789.31     46.09 o 
  -2   5   4       96.77      111.49      1.44 o 
  -1   5   4        2.21        1.65      0.42 o 
   0   5   4     3049.72     3281.31     15.78 o 
   1   5   4     1624.36     1559.64      9.25 o 
   2   5   4     1699.07     1686.98     10.78 o 
   3   5   4       73.55       53.69      1.83 o 
   4   5   4     2165.51     2082.26     15.25 o 
   5   5   4       98.75       94.87      1.81 o 
   6   5   4      339.59      321.70      5.17 o 
   7   5   4        1.77        2.96      1.31 o 
   8   5   4       11.84       13.32      1.49 o 
   9   5   4      380.52      391.30      9.19 o 
  10   5   4      169.23      166.25      6.40 o 
  11   5   4       74.17       75.86      5.48 o 
  12   5   4      389.94      405.13     12.11 o 
  13   5   4        0.09        6.70      5.69 o 
 -15   6   4       18.42       15.19      4.07 o 
 -14   6   4      223.79      217.99     12.06 o 
 -13   6   4       41.60       42.47      5.73 o 
 -12   6   4       92.69       87.96      6.55 o 
 -11   6   4      408.58      436.30     12.32 o 
 -10   6   4        0.88        1.04      2.35 o 
  -9   6   4      299.76      280.28      7.02 o 
  -8   6   4      258.64      233.49      4.64 o 
  -7   6   4       79.50       67.11      2.09 o 
  -6   6   4        0.03        1.01      0.66 o 
  -5   6   4        5.20       12.01      0.85 o 
  -4   6   4      917.14      940.26      6.48 o 
  -3   6   4      891.65      992.30      6.15 o 
  -2   6   4        1.40        0.96      0.49 o 
  -1   6   4     1149.14     1258.45      7.11 o 
   0   6   4      952.79     1103.86      6.45 o 
   1   6   4      197.49      230.49      2.47 o 
   2   6   4       21.91       25.13      1.10 o 
   3   6   4       16.95       33.77      1.67 o 
   4   6   4      102.69       90.56      2.78 o 
   5   6   4      260.92      259.67      5.22 o 
   6   6   4        6.58        6.75      1.16 o 
   7   6   4        0.48       -0.27      1.26 o 
   8   6   4        0.05        0.10      1.37 o 
   9   6   4        2.81        1.06      1.68 o 
  10   6   4      452.12      466.89     11.79 o 
  11   6   4       39.54       41.37      4.52 o 
  12   6   4        2.71        6.49      4.10 o 
  13   6   4        9.77       13.33      5.65 o 
 -14   7   4       87.35      118.94     10.20 o 
 -13   7   4       49.16       49.13      6.51 o 
 -12   7   4       40.56       36.97      4.79 o 
 -11   7   4       90.89      102.06      8.81 o 
 -10   7   4        2.02        3.15      2.45 o 
  -9   7   4        5.31       -0.14      1.99 o 
  -8   7   4       21.61       24.54      2.43 o 
  -7   7   4      132.80      123.18      2.77 o 
  -6   7   4      889.75      797.38      6.67 o 
  -5   7   4      173.33      152.02      2.35 o 
  -4   7   4      162.13      173.70      2.49 o 
  -3   7   4      161.74      136.45      2.12 o 
  -2   7   4       10.15       12.43      0.83 o 
  -1   7   4       52.04       59.98      1.40 o 
   0   7   4      111.33      119.44      1.73 o 
   1   7   4      355.17      328.88      3.49 o 
   2   7   4        0.81        0.18      0.64 o 
   3   7   4       16.57       16.01      1.17 o 
   4   7   4        7.30        3.01      0.97 o 
   5   7   4       85.65       90.80      3.79 o 
   6   7   4        9.79        7.64      1.93 o 
   7   7   4      365.44      309.74      7.69 o 
   8   7   4       22.48       17.68      2.58 o 
   9   7   4       10.89       10.11      2.41 o 
  10   7   4       87.16       96.94      5.52 o 
  11   7   4        4.34        4.54      2.00 o 
  12   7   4       27.28       24.30      7.48 o 
  13   7   4       94.38      104.71      7.06 o 
 -14   8   4       31.03       33.53      5.55 o 
 -13   8   4       41.26       29.10      5.41 o 
 -12   8   4      175.93      197.42     13.59 o 
 -11   8   4       82.67       70.06      6.19 o 
 -10   8   4       47.27       48.49      6.71 o 
  -9   8   4       24.56       27.40      4.00 o 
  -8   8   4        4.90        2.88      1.48 o 
  -7   8   4        0.23       -0.07      1.03 o 
  -6   8   4       28.94       20.23      1.39 o 
  -5   8   4     2214.72     2099.24     14.31 o 
  -4   8   4      108.96       98.88      2.15 o 
  -3   8   4       66.87       47.86      1.56 o 
  -2   8   4       21.75       30.83      1.27 o 
  -1   8   4     1160.86     1177.78      7.83 o 
   0   8   4      213.01      223.40      2.58 o 
   1   8   4       43.58       50.99      1.81 o 
   2   8   4      317.97      331.29      4.29 o 
   3   8   4       16.73       22.06      1.55 o 
   4   8   4      153.94      171.97      4.44 o 
   5   8   4        6.92        5.74      1.52 o 
   6   8   4       56.09       45.90      3.70 o 
   7   8   4      529.50      489.29     44.07 o 
   8   8   4       56.17       38.24     16.71 o 
   9   8   4       12.86       12.45      3.28 o 
  10   8   4      132.23      143.65      8.50 o 
  11   8   4       48.04       51.70      4.91 o 
  12   8   4        2.52        5.64      2.12 o 
 -13   9   4       74.16       79.67      8.20 o 
 -12   9   4       30.00       32.22      6.34 o 
 -11   9   4       75.72       84.67      7.05 o 
 -10   9   4       42.76       35.28      4.73 o 
  -9   9   4       17.38       22.17      3.91 o 
  -8   9   4       90.31       91.09      6.77 o 
  -7   9   4      655.23      595.64      7.90 o 
  -6   9   4       12.56        9.97      1.19 o 
  -5   9   4      349.75      294.84      4.46 o 
  -4   9   4       40.01       57.94      2.12 o 
  -3   9   4        2.67        1.25      0.84 o 
  -2   9   4       78.57       83.29      2.00 o 
  -1   9   4        0.74        0.08      0.88 o 
   0   9   4       95.25       80.35      2.55 o 
   1   9   4      480.12      440.62      5.38 o 
   2   9   4       52.76       40.22      1.97 o 
   3   9   4       94.01       90.36      2.96 o 
   4   9   4       29.02       22.04      2.18 o 
   5   9   4        8.40       14.28      2.68 o 
   6   9   4      229.51      214.26      8.20 o 
   7   9   4       25.37       21.49      3.15 o 
   8   9   4        0.13        3.15      1.96 o 
   9   9   4       28.00       23.19      3.87 o 
  10   9   4      143.20       72.14     47.03 o 
  11   9   4       62.49       57.72      6.28 o 
  12   9   4       15.93       13.13      3.19 o 
 -13  10   4        8.42        3.26      3.44 o 
 -12  10   4       90.87       86.02      8.57 o 
 -11  10   4        0.19       -0.30      2.92 o 
 -10  10   4        1.36        0.69      2.68 o 
  -9  10   4        0.77        8.47      3.39 o 
  -8  10   4      119.58      127.08      5.79 o 
  -7  10   4      150.78      163.71      4.36 o 
  -6  10   4        5.02        4.71      1.29 o 
  -5  10   4      718.51      671.75      7.41 o 
  -4  10   4       43.65       43.54      2.23 o 
  -3  10   4      493.94      494.37      6.49 o 
  -2  10   4      343.38      353.44      5.97 o 
  -1  10   4      116.52      103.84      2.81 o 
   0  10   4       89.02       89.33      2.74 o 
   1  10   4      226.99      222.73      3.83 o 
   2  10   4       24.79       24.54      1.79 o 
   3  10   4        1.82        2.51      1.26 o 
   4  10   4      186.16      152.99      6.40 o 
   5  10   4      297.69      284.69     10.52 o 
   6  10   4       17.80        8.52      2.55 o 
   7  10   4       81.59       72.84      5.43 o 
   8  10   4        0.13        0.16      1.99 o 
   9  10   4       23.23       31.12      5.52 o 
  10  10   4       13.98        3.70      5.89 o 
  11  10   4        2.49        5.59      2.93 o 
 -12  11   4        2.75        2.00      3.67 o 
 -11  11   4       30.30       21.43      5.04 o 
 -10  11   4        0.15        2.48      3.07 o 
  -9  11   4       31.41       35.59      5.18 o 
  -8  11   4      209.17      219.63      7.51 o 
  -7  11   4       59.17       57.12      3.54 o 
  -6  11   4        0.17        0.86      1.51 o 
  -5  11   4        3.77        1.69      1.26 o 
  -4  11   4        2.34        2.63      1.96 o 
  -3  11   4       17.09        7.87      1.67 o 
  -2  11   4        5.10        7.06      1.69 o 
  -1  11   4       21.25       13.09      2.15 o 
   0  11   4        9.63        9.00      1.51 o 
   1  11   4     1715.89     1653.86     13.40 o 
   2  11   4      422.88      425.38      5.81 o 
   3  11   4       39.76       37.82      2.58 o 
   4  11   4      109.55      100.99      6.32 o 
   5  11   4      519.66      513.48     14.31 o 
   6  11   4        5.73        2.08      2.22 o 
   7  11   4      198.74      179.93      7.64 o 
   8  11   4      184.59      184.72      8.93 o 
   9  11   4        2.02        1.08      3.06 o 
  10  11   4       26.00       30.11      8.01 o 
 -11  12   4        0.89        2.59      4.01 o 
 -10  12   4       17.82       28.38      9.27 o 
  -9  12   4      101.62      115.00     10.09 o 
  -8  12   4       52.04       71.61      5.36 o 
  -7  12   4        6.37        4.70      2.01 o 
  -6  12   4       51.89       57.12      3.70 o 
  -5  12   4       17.38       15.07      2.12 o 
  -4  12   4       93.85       86.25      3.89 o 
  -3  12   4       50.35       45.30      3.08 o 
  -2  12   4      182.79      195.57      4.79 o 
  -1  12   4        0.23       -1.52      1.52 o 
   0  12   4       64.21       53.01      3.03 o 
   1  12   4       97.31       99.77      3.52 o 
   2  12   4      140.41      129.80      3.58 o 
   3  12   4       27.30       32.24      2.99 o 
   4  12   4      215.34      218.73      7.49 o 
   5  12   4        0.69        4.76      2.53 o 
   6  12   4        0.06       -0.60      1.88 o 
   7  12   4      189.10      194.37      8.33 o 
   8  12   4        0.05       -1.27      7.54 o 
   9  12   4        2.98        3.91      4.27 o 
 -10  13   4        7.42       11.51      6.54 o 
  -9  13   4       27.48       34.10      7.75 o 
  -8  13   4       23.94       37.32      5.93 o 
  -7  13   4      249.10      244.01      8.10 o 
  -6  13   4       79.30       84.27      5.27 o 
  -5  13   4       10.28        9.24      2.04 o 
  -4  13   4        3.52        1.81      1.81 o 
  -3  13   4       29.44       19.68      2.52 o 
  -2  13   4        0.13        0.07      1.73 o 
  -1  13   4        9.84        8.06      1.75 o 
   0  13   4      283.02      287.31      5.87 o 
   1  13   4        0.39       -0.02      1.53 o 
   2  13   4        3.14        6.67      2.43 o 
   3  13   4       25.33       22.95      2.85 o 
   4  13   4        7.51        9.77      2.82 o 
   5  13   4       22.79       30.91      4.38 o 
   6  13   4       69.99       72.34      7.03 o 
   7  13   4       55.05       46.51      5.80 o 
   8  13   4       83.49       98.05      9.60 o 
  -9  14   4        0.83        3.69      7.52 o 
  -8  14   4      112.89      116.82      9.63 o 
  -7  14   4       81.83       93.83      7.92 o 
  -6  14   4       19.82       28.61      3.97 o 
  -5  14   4        1.65        4.32      2.14 o 
  -4  14   4        3.23        0.69      1.94 o 
  -3  14   4        2.69        4.30      3.23 o 
  -2  14   4        0.04       -0.94      1.69 o 
  -1  14   4      138.88      143.57      5.57 o 
   0  14   4      262.26      267.91      5.86 o 
   1  14   4      242.27      245.53      6.55 o 
   2  14   4      183.52      176.09      7.23 o 
   3  14   4       50.90       43.12      4.22 o 
   4  14   4       21.07       21.44      4.23 o 
   5  14   4       15.50       18.19      4.42 o 
   6  14   4       89.59      105.31      8.68 o 
   7  14   4        0.09        4.98      3.63 o 
  -7  15   4       64.45       52.39      5.23 o 
  -6  15   4       35.16       33.80      4.37 o 
  -5  15   4       20.11       18.73      2.70 o 
  -4  15   4        3.97        6.66      2.20 o 
  -3  15   4        8.68       10.11      2.38 o 
  -2  15   4       46.47       44.75      3.51 o 
  -1  15   4        0.81        2.75      2.02 o 
   0  15   4        4.41        6.29      1.99 o 
   1  15   4      128.71      135.86      5.55 o 
   2  15   4        0.43        4.68      3.07 o 
   3  15   4       12.00       12.01      3.36 o 
   4  15   4        0.57        5.25      4.25 o 
   5  15   4       55.84       65.36      9.14 o 
   6  15   4        1.38        4.07      4.27 o 
  -5  16   4        6.93        7.00      3.49 o 
  -4  16   4       34.80       38.00      3.48 o 
  -3  16   4        0.13        3.29      2.07 o 
  -2  16   4      173.02      184.69      6.32 o 
  -1  16   4      374.38      371.47      7.92 o 
   0  16   4       21.57       15.88      4.40 o 
   1  16   4        0.18        4.70      2.84 o 
   2  16   4       47.51       60.75      5.71 o 
   3  16   4        5.86        7.63      6.47 o 
 -16   1   5       81.62       66.28     21.05 o 
 -15   1   5       56.81        3.28      3.52 o 
 -14   1   5        4.59       -0.12      1.53 o 
 -13   1   5      281.84      156.75     11.55 o 
 -12   1   5       30.26       32.89      4.52 o 
 -11   1   5      573.16      550.57     15.01 o 
 -10   1   5      196.81      210.45      6.59 o 
  -9   1   5        0.71        0.22      1.00 o 
  -8   1   5       25.78       24.05      1.15 o 
  -7   1   5     1139.06     1315.32      8.43 o 
  -6   1   5      145.29      142.63      1.96 o 
  -5   1   5       13.90       12.57      0.63 o 
  -4   1   5     1508.54     1551.04      8.29 o 
  -3   1   5     6775.99     6708.83     32.02 o 
  -2   1   5     1033.90      981.20      5.57 o 
  -1   1   5      323.95      315.30      2.38 o 
   0   1   5    13226.78    12760.97     85.81 o 
   1   1   5     1897.31     2042.78     12.21 o 
   2   1   5     1376.14     1604.56     18.89 o 
   3   1   5     1953.57     2311.43     26.27 o 
   4   1   5      168.22      199.64      4.59 o 
   5   1   5      168.37      149.55      3.76 o 
   6   1   5     1220.11     1313.27     14.92 o 
   7   1   5        6.37        6.90      3.55 o 
   8   1   5      860.89      892.06     13.52 o 
   9   1   5       27.81       26.21      4.10 o 
  10   1   5      115.66      121.37      7.69 o 
  11   1   5        2.65        1.01      2.74 o 
  12   1   5        0.14       -3.12      5.29 o 
  13   1   5       69.15       61.35      5.04 o 
  14   1   5        2.73        5.99      2.57 o 
 -16   2   5        0.93       -0.79      1.73 o 
 -15   2   5        1.47       -0.36      1.62 o 
 -14   2   5       72.96       27.22     19.80 o 
 -13   2   5        1.08       -1.30      2.84 o 
 -12   2   5       97.00      113.76     15.03 o 
 -11   2   5      211.94      194.57      8.62 o 
 -10   2   5        0.19       -0.07      0.93 o 
  -9   2   5      337.41      323.11      7.04 o 
  -8   2   5      289.36      283.82      4.57 o 
  -7   2   5      316.76      328.95      2.92 o 
  -6   2   5     2227.17     2307.66     11.54 o 
  -5   2   5      435.02      428.27      3.04 o 
  -4   2   5      480.17      487.81      3.61 o 
  -3   2   5     1899.43     1868.75      9.25 o 
  -2   2   5     5356.37     5393.77     24.32 o 
  -1   2   5      730.90      630.88      3.84 o 
   0   2   5      147.96      107.42      1.49 o 
   1   2   5      132.69      193.25      2.03 o 
   2   2   5     1318.85     1341.69     10.65 o 
   3   2   5      311.71      439.83      5.41 o 
   4   2   5      833.06      829.91     10.40 o 
   5   2   5      128.22      140.66      4.00 o 
   6   2   5      896.70      894.17     11.39 o 
   7   2   5      775.43      822.25      9.80 o 
   8   2   5      266.22      281.59     10.44 o 
   9   2   5       73.94       78.31      3.37 o 
  10   2   5      212.69      227.19      5.30 o 
  11   2   5       35.73       40.20      5.37 o 
  12   2   5       47.70       62.38      4.03 o 
  13   2   5       79.33       77.18      4.74 o 
  14   2   5       36.40       26.91     10.96 o 
 -16   3   5        0.00       -0.06      1.90 o 
 -15   3   5        6.15        4.13      2.72 o 
 -14   3   5        4.19        2.55      2.94 o 
 -13   3   5       36.39       40.37      5.27 o 
 -12   3   5       79.98       67.67      9.00 o 
 -11   3   5       11.32       12.56      3.78 o 
 -10   3   5        2.37        3.39      1.34 o 
  -9   3   5      395.75      398.96      6.65 o 
  -8   3   5       18.39       27.49      1.54 o 
  -7   3   5      267.73      237.01      2.88 o 
  -6   3   5      227.66      248.35      2.38 o 
  -5   3   5      401.65      518.77      3.76 o 
  -4   3   5      762.59      845.35      5.10 o 
  -3   3   5     1440.01     1579.03      7.96 o 
  -2   3   5     2702.32     3066.23     14.71 o 
  -1   3   5       46.97       36.21      0.82 o 
   0   3   5     1500.12     1609.32     10.09 o 
   1   3   5      100.37      103.94      1.57 o 
   2   3   5      155.49      223.86      2.51 o 
   3   3   5     2232.48     2437.81     16.33 o 
   4   3   5      324.15      400.86      4.33 o 
   5   3   5      348.64      358.25      3.91 o 
   6   3   5     1580.75     1559.85     15.21 o 
   7   3   5      261.12      240.83      3.60 o 
   8   3   5       64.81       59.04      2.56 o 
   9   3   5      138.27      144.52      5.36 o 
  10   3   5       30.06       26.71      2.61 o 
  11   3   5       50.88       61.36      4.05 o 
  12   3   5       10.38        6.64      4.16 o 
  13   3   5       78.95       78.89      6.63 o 
 -15   4   5       98.05      110.60      9.02 o 
 -14   4   5        0.63        1.34      2.89 o 
 -13   4   5       12.67       18.65      4.10 o 
 -12   4   5       13.04       12.37      3.52 o 
 -11   4   5      149.23      123.41      5.96 o 
 -10   4   5        0.12        0.68      1.25 o 
  -9   4   5      643.98      619.54      8.80 o 
  -8   4   5      262.25      256.37      4.59 o 
  -7   4   5      123.50      121.05      2.14 o 
  -6   4   5       24.97       23.10      0.93 o 
  -5   4   5     1188.07     1274.44      7.88 o 
  -4   4   5      356.92      351.61      2.77 o 
  -3   4   5        3.00       14.58      0.70 o 
  -2   4   5     1283.03     1281.43      6.57 o 
  -1   4   5       50.95       71.81      1.16 o 
   0   4   5     2138.93     2086.07     10.69 o 
   1   4   5      277.25      337.83      2.85 o 
   2   4   5      232.46      287.36      3.11 o 
   3   4   5      228.52      214.39      2.81 o 
   4   4   5      231.76      208.78      2.78 o 
   5   4   5      213.40      164.86      2.88 o 
   6   4   5      138.12      117.37      2.38 o 
   7   4   5       28.92       31.14      1.95 o 
   8   4   5       36.93       31.01      1.89 o 
   9   4   5       11.80       13.44      2.23 o 
  10   4   5        4.16        9.40      3.40 o 
  11   4   5      201.97      231.07     10.29 o 
  12   4   5       12.85       13.45      3.13 o 
  13   4   5       24.43       44.59      7.47 o 
 -15   5   5       47.79       45.08      6.16 o 
 -14   5   5       69.59       75.16      7.36 o 
 -13   5   5       51.77       48.42      5.98 o 
 -12   5   5      118.02      115.95      7.59 o 
 -11   5   5        3.32       -0.99      2.00 o 
 -10   5   5        0.02       -0.31      1.89 o 
  -9   5   5       21.75       21.00      2.43 o 
  -8   5   5       83.55       97.50      4.15 o 
  -7   5   5        5.19        2.93      0.76 o 
  -6   5   5     1527.09     1458.67      9.03 o 
  -5   5   5      156.74      126.28      1.68 o 
  -4   5   5     2379.19     2682.89     13.95 o 
  -3   5   5     5585.67     5644.58     25.50 o 
  -2   5   5     1125.03     1249.61      6.58 o 
  -1   5   5      522.46      568.93      3.85 o 
   0   5   5       30.70       30.83      0.95 o 
   1   5   5      112.50      141.03      2.06 o 
   2   5   5      439.30      434.55      5.33 o 
   3   5   5        8.34        8.88      0.95 o 
   4   5   5        1.35        2.00      0.63 o 
   5   5   5       15.86        9.58      1.10 o 
   6   5   5      233.47      229.06      4.30 o 
   7   5   5      759.44      737.32      9.52 o 
   8   5   5       10.82        9.55      1.76 o 
   9   5   5        0.90        3.30      2.62 o 
  10   5   5       18.96       26.49      3.07 o 
  11   5   5      277.19      295.37      8.90 o 
  12   5   5        9.51       13.93      3.26 o 
  13   5   5        2.91        5.39      2.89 o 
 -15   6   5       38.96       39.17      5.88 o 
 -14   6   5      126.89      116.32     13.47 o 
 -13   6   5        0.05        0.06      2.77 o 
 -12   6   5      101.38       82.71      6.39 o 
 -11   6   5        9.79        3.45      3.12 o 
 -10   6   5       72.11       70.10      5.58 o 
  -9   6   5       31.09       30.39      2.90 o 
  -8   6   5       63.21       56.22      2.19 o 
  -7   6   5      561.45      518.57      5.29 o 
  -6   6   5       81.20       68.60      1.74 o 
  -5   6   5      418.32      387.63      3.58 o 
  -4   6   5       12.87        4.54      0.57 o 
  -3   6   5        0.39        0.49      0.52 o 
  -2   6   5      292.53      280.77      2.60 o 
  -1   6   5     1225.52     1321.03      7.60 o 
   0   6   5      315.82      311.84      2.78 o 
   1   6   5     1676.58     1691.82     11.23 o 
   2   6   5      496.14      474.74      4.55 o 
   3   6   5       21.97       21.34      1.54 o 
   4   6   5      461.55      470.66      8.60 o 
   5   6   5      341.68      322.96      5.72 o 
   6   6   5        6.50        4.91      1.10 o 
   7   6   5        6.95       12.15      1.53 o 
   8   6   5      108.03      102.21      4.49 o 
   9   6   5       92.90      103.48      5.09 o 
  10   6   5       17.86       13.62      2.64 o 
  11   6   5        0.59        0.53      2.84 o 
  12   6   5      113.16      108.52      6.55 o 
  13   6   5        1.27       -1.92      5.92 o 
 -14   7   5       26.70       25.79      8.27 o 
 -13   7   5       40.87       37.96      5.68 o 
 -12   7   5        3.92        3.26      2.83 o 
 -11   7   5       16.43       21.13      3.85 o 
 -10   7   5       13.16       12.66      3.09 o 
  -9   7   5      597.14      548.54     14.01 o 
  -8   7   5        1.08        1.54      1.17 o 
  -7   7   5        7.99        9.56      1.22 o 
  -6   7   5     1815.69     1813.37     11.98 o 
  -5   7   5       14.68       18.34      1.13 o 
  -4   7   5       43.72       41.73      1.46 o 
  -3   7   5      762.47      816.08      5.71 o 
  -2   7   5      415.22      421.89      3.62 o 
  -1   7   5       51.93       39.56      1.21 o 
   0   7   5      239.98      273.19      2.86 o 
   1   7   5      487.38      498.66      4.79 o 
   2   7   5       46.56       70.39      1.86 o 
   3   7   5     1091.87     1113.20     23.22 o 
   4   7   5       69.42       85.12      3.05 o 
   5   7   5      230.68      218.33      4.95 o 
   6   7   5       27.69       24.27      2.08 o 
   7   7   5      201.24      195.47      6.16 o 
   8   7   5       25.27       20.18      2.53 o 
   9   7   5      319.52      333.86      9.97 o 
  10   7   5       20.98       22.37      4.40 o 
  11   7   5       11.75       16.44      4.01 o 
  12   7   5        2.86        4.07      2.16 o 
 -14   8   5       63.66       49.72     10.40 o 
 -13   8   5       62.71       71.37      7.82 o 
 -12   8   5      116.42      137.27      7.97 o 
 -11   8   5        9.42        9.77      3.04 o 
 -10   8   5        0.07        0.82      2.32 o 
  -9   8   5      299.79      294.94     10.27 o 
  -8   8   5      258.01      266.37      5.11 o 
  -7   8   5        9.34        8.92      1.35 o 
  -6   8   5     1266.94     1243.52      9.71 o 
  -5   8   5     1828.40     1877.88     12.47 o 
  -4   8   5       46.44       41.51      1.71 o 
  -3   8   5      133.33      129.75      2.20 o 
  -2   8   5       75.74       76.60      1.71 o 
  -1   8   5       67.71       63.09      1.74 o 
   0   8   5       39.91       39.90      1.49 o 
   1   8   5      813.70      843.73      7.74 o 
   2   8   5      735.86      751.16      8.17 o 
   3   8   5      168.01      163.45      6.71 o 
   4   8   5      235.66      222.51      5.04 o 
   5   8   5      324.29      311.56      7.61 o 
   6   8   5        0.16        0.89      1.31 o 
   7   8   5      181.51      157.70     18.17 o 
   8   8   5        7.18        7.81      2.29 o 
   9   8   5       30.08       23.15      3.53 o 
  10   8   5       48.80       64.84      5.41 o 
  11   8   5       77.77      106.58      9.02 o 
  12   8   5       74.53       77.63      6.52 o 
 -13   9   5       57.43       65.91     16.70 o 
 -12   9   5       56.65       70.56      6.77 o 
 -11   9   5       18.74       14.19      4.39 o 
 -10   9   5       29.96       36.63      4.89 o 
  -9   9   5       27.17       30.30      4.92 o 
  -8   9   5      125.41      134.81      4.40 o 
  -7   9   5       39.36       26.66      2.13 o 
  -6   9   5        1.47        1.19      0.96 o 
  -5   9   5      554.59      478.38      5.57 o 
  -4   9   5      846.64      805.46      7.19 o 
  -3   9   5      452.99      452.04      4.69 o 
  -2   9   5      769.79      735.32      6.49 o 
  -1   9   5       24.03       19.00      1.55 o 
   0   9   5       18.23       16.19      1.47 o 
   1   9   5      844.89      791.62      7.95 o 
   2   9   5      415.21      394.50      5.78 o 
   3   9   5      100.47       95.32      3.62 o 
   4   9   5       14.36       13.24      1.81 o 
   5   9   5     2822.04     2667.47     98.93 o 
   6   9   5      256.47      218.53     10.94 o 
   7   9   5        1.51        5.32      2.21 o 
   8   9   5      151.70      143.99      7.94 o 
   9   9   5       21.05        8.45      5.75 o 
  10   9   5        0.31        3.91      2.61 o 
  11   9   5       12.61       17.01      3.55 o 
 -13  10   5       53.66       64.14     13.92 o 
 -12  10   5        0.45        3.07      4.50 o 
 -11  10   5       68.76       59.78      6.26 o 
 -10  10   5       28.54       32.96      5.36 o 
  -9  10   5      117.26      128.87      7.78 o 
  -8  10   5      116.00      125.05      4.57 o 
  -7  10   5        5.17        7.87      1.63 o 
  -6  10   5       10.61        4.82      1.23 o 
  -5  10   5       87.32       86.98      2.84 o 
  -4  10   5       54.46       49.89      2.49 o 
  -3  10   5       41.17       34.63      2.37 o 
  -2  10   5      463.10      437.32      5.85 o 
  -1  10   5        5.53        4.67      1.18 o 
   0  10   5      250.96      255.33      4.40 o 
   1  10   5       50.85       52.31      2.24 o 
   2  10   5        4.14        2.61      1.32 o 
   3  10   5      299.80      280.06      5.04 o 
   4  10   5       33.27       26.76      3.78 o 
   5  10   5        6.25       10.26      2.69 o 
   6  10   5       11.93       11.67      2.70 o 
   7  10   5       65.70       72.51      5.45 o 
   8  10   5      195.12      205.90     10.17 o 
   9  10   5       84.09       50.86     35.53 o 
  10  10   5       68.13       80.44      7.68 o 
  11  10   5        0.26       -0.25      1.75 o 
 -12  11   5       56.88       77.58      8.63 o 
 -11  11   5        0.06        4.99      3.79 o 
 -10  11   5        3.56        0.25      2.84 o 
  -9  11   5       30.88       28.23      5.10 o 
  -8  11   5        7.97        7.03      2.07 o 
  -7  11   5        2.79        2.63      1.72 o 
  -6  11   5       25.81       18.80      2.50 o 
  -5  11   5       12.28        8.20      1.80 o 
  -4  11   5        1.98        2.23      1.49 o 
  -3  11   5      195.85      174.67      4.42 o 
  -2  11   5       39.38       39.89      2.72 o 
  -1  11   5       13.41       10.19      1.68 o 
   0  11   5        0.15       -0.62      1.14 o 
   1  11   5        2.40        4.28      1.28 o 
   2  11   5        0.30        1.21      1.38 o 
   3  11   5      103.39      104.21      3.97 o 
   4  11   5        7.55        3.92      2.49 o 
   5  11   5        5.45        5.59      2.43 o 
   6  11   5       65.17       68.80      5.51 o 
   7  11   5        4.85        1.37      2.30 o 
   8  11   5        7.38        7.53      3.72 o 
   9  11   5        1.34        3.03      3.19 o 
  10  11   5       11.50       10.36      5.98 o 
 -11  12   5       12.26        9.76      4.68 o 
 -10  12   5       12.76        7.67      4.30 o 
  -9  12   5      550.55      647.00     22.27 o 
  -8  12   5      140.70      143.56      9.87 o 
  -7  12   5       14.09       16.64      2.96 o 
  -6  12   5       18.29       13.15      1.79 o 
  -5  12   5        4.22        2.39      1.68 o 
  -4  12   5       76.71       81.82      3.88 o 
  -3  12   5       22.64       21.22      2.49 o 
  -2  12   5       24.07       24.70      2.29 o 
  -1  12   5       49.49       48.34      2.98 o 
   0  12   5      476.70      461.62      7.18 o 
   1  12   5      175.45      173.33      3.80 o 
   2  12   5        0.78        1.39      1.68 o 
   3  12   5      164.14      130.14      4.78 o 
   4  12   5       84.97       67.06      5.53 o 
   5  12   5        6.62        4.29      2.46 o 
   6  12   5       44.63       39.20      5.01 o 
   7  12   5        0.90        2.22      2.87 o 
   8  12   5        7.81        5.96      4.62 o 
   9  12   5        1.78        1.45      3.12 o 
  -9  13   5        1.58       13.39      7.36 o 
  -8  13   5       58.12       58.27      4.84 o 
  -7  13   5       22.09       29.39      4.69 o 
  -6  13   5        1.12        5.90      2.00 o 
  -5  13   5        5.99        4.60      1.92 o 
  -4  13   5       11.10       12.65      2.22 o 
  -3  13   5       34.43       30.25      2.99 o 
  -2  13   5        0.73        0.70      1.95 o 
  -1  13   5       25.44       20.73      2.36 o 
   0  13   5       39.81       27.92      2.51 o 
   1  13   5        7.68        7.11      2.07 o 
   2  13   5       47.95       57.87      4.39 o 
   3  13   5        0.10        0.42      1.78 o 
   4  13   5        0.03       -0.61      2.46 o 
   5  13   5        2.74        4.21      2.63 o 
   6  13   5        4.29        5.24      3.27 o 
   7  13   5       60.06       56.54      7.03 o 
   8  13   5      118.82      110.10     21.66 o 
  -9  14   5       71.57       94.56     10.81 o 
  -8  14   5      151.06      170.32     11.21 o 
  -7  14   5        2.83        0.48      2.99 o 
  -6  14   5       19.60       34.17      4.04 o 
  -5  14   5      113.02      113.49      5.69 o 
  -4  14   5       13.23       15.89      2.41 o 
  -3  14   5       60.34       62.41      3.75 o 
  -2  14   5       38.69       42.05      3.40 o 
  -1  14   5       60.91       66.39      3.54 o 
   0  14   5      230.94      222.70      5.52 o 
   1  14   5      109.52      108.30      4.67 o 
   2  14   5       32.20       25.03      3.81 o 
   3  14   5       14.91       10.75      3.35 o 
   4  14   5      270.13      301.39     18.53 o 
   5  14   5        2.85        1.95      3.28 o 
   6  14   5        1.17        7.92      3.79 o 
   7  14   5      101.53      125.33      9.45 o 
  -7  15   5        9.51        1.98      3.50 o 
  -6  15   5       14.46       20.55      3.46 o 
  -5  15   5        0.29       -3.13      3.14 o 
  -4  15   5        4.71        3.34      2.18 o 
  -3  15   5      209.59      230.66     11.23 o 
  -2  15   5        0.46        1.01      2.03 o 
  -1  15   5       14.21       13.19      2.43 o 
   0  15   5        0.79        3.52      2.16 o 
   1  15   5        2.87       -0.04      2.41 o 
   2  15   5        1.45       -0.24      3.07 o 
   3  15   5        1.38        3.60      4.15 o 
   4  15   5       73.43       79.14      9.82 o 
   5  15   5        0.87       -2.09      4.83 o 
  -5  16   5       52.74       55.36      4.64 o 
  -4  16   5       17.69       27.30      3.15 o 
  -3  16   5        3.45        0.21      2.14 o 
  -2  16   5       41.92       41.11      3.86 o 
  -1  16   5      104.62      105.29      5.04 o 
   0  16   5       23.86       31.64      5.89 o 
   1  16   5        3.15       -1.70      3.98 o 
   2  16   5        0.00       -2.02      3.51 o 
   3  16   5        1.18        1.78      6.11 o 
 -16   0   6        0.00        0.35      3.50 o 
 -15   0   6       22.79       24.04      6.83 o 
 -14   0   6      102.03      117.56     11.15 o 
 -13   0   6      232.40      207.31     13.88 o 
 -12   0   6      922.09      891.56     30.56 o 
 -11   0   6       16.02       11.50      4.68 o 
 -10   0   6      247.14      266.97      8.67 o 
  -9   0   6      334.29      320.16      7.64 o 
  -8   0   6      156.12      133.87      2.80 o 
  -7   0   6      749.46      764.96      8.55 o 
  -6   0   6      104.85      111.75      2.27 o 
  -5   0   6     1151.40     1284.14     10.56 o 
  -4   0   6      287.53      280.95      3.46 o 
  -3   0   6     1356.63     1292.05      9.88 o 
  -2   0   6      428.02      495.30      5.12 o 
  -1   0   6      670.93      799.05      7.04 o 
   0   0   6     1971.19     2094.54     19.40 o 
   1   0   6     2282.49     2252.32     17.68 o 
   2   0   6     5435.67     5550.98     64.60 o 
   3   0   6      241.81      250.89      7.14 o 
   4   0   6     1291.61     1205.06     20.95 o 
   5   0   6       17.61        8.15      1.76 o 
   6   0   6      738.83      749.36     14.64 o 
   7   0   6     1190.60     1178.58     20.57 o 
   8   0   6     1414.74     1448.01     27.45 o 
   9   0   6       52.65       61.84      5.57 o 
  11   0   6       17.11       18.52      3.06 o 
  12   0   6        0.63        4.86      2.48 o 
  13   0   6       24.52       40.69      5.03 o 
 -16   1   6        2.75        4.99      3.31 o 
 -15   1   6       13.22       12.35      3.96 o 
 -14   1   6       16.03       16.67      4.47 o 
 -13   1   6       98.07       96.97      7.79 o 
 -12   1   6       13.97       11.51      3.43 o 
 -11   1   6      400.89      386.77     19.76 o 
 -10   1   6      136.71      123.62      4.82 o 
  -9   1   6      496.86      480.35      7.57 o 
  -8   1   6        1.91        8.17      0.75 o 
  -7   1   6      196.77      226.92      2.77 o 
  -6   1   6      105.46       90.97      1.49 o 
  -5   1   6      195.11      196.09      1.95 o 
  -4   1   6       79.13       99.50      1.39 o 
  -3   1   6     3402.59     3432.06     17.15 o 
  -2   1   6      822.66      781.86      4.91 o 
  -1   1   6     1146.88     1018.86      6.06 o 
   0   1   6       38.07       24.81      0.66 o 
   1   1   6       67.63       96.28      1.34 o 
   2   1   6     2713.52     3009.44     20.52 o 
   3   1   6     2757.00     2974.92     30.49 o 
   4   1   6      133.44      140.06      3.70 o 
   5   1   6      455.99      459.33      7.05 o 
   6   1   6       22.95       21.50      1.79 o 
   7   1   6      311.85      279.19      6.33 o 
   8   1   6      476.47      461.59      9.26 o 
   9   1   6       18.08        0.54      4.05 o 
  10   1   6        0.82        7.54      8.53 o 
  11   1   6       44.91       37.03      2.86 o 
  12   1   6       46.07       49.77      3.70 o 
  13   1   6       88.61       81.30      4.59 o 
 -16   2   6        4.58        6.50      3.26 o 
 -15   2   6        0.23        1.16      3.31 o 
 -14   2   6      274.13      284.31     12.11 o 
 -13   2   6      129.79      128.18      7.99 o 
 -12   2   6      929.05      927.53     30.08 o 
 -11   2   6       39.56       30.30      4.35 o 
 -10   2   6       64.01       68.38      3.53 o 
  -9   2   6        7.66        4.24      1.33 o 
  -8   2   6      342.89      368.57      4.15 o 
  -7   2   6       22.91       23.02      1.00 o 
  -6   2   6       75.18       88.05      1.53 o 
  -5   2   6       10.41        7.07      0.59 o 
  -4   2   6      292.49      275.11      2.41 o 
  -3   2   6       19.91       21.59      0.74 o 
  -2   2   6     4263.51     4332.76     20.80 o 
  -1   2   6     1481.23     1407.85      7.68 o 
   0   2   6     1995.51     1972.69     12.33 o 
   1   2   6      666.75      640.97      4.92 o 
   2   2   6      207.42      208.15      2.26 o 
   3   2   6        9.05       11.73      0.75 o 
   4   2   6      460.96      461.30      6.35 o 
   5   2   6        0.71        3.80      1.29 o 
   6   2   6      424.93      397.35      7.26 o 
   7   2   6       64.30       67.63      4.35 o 
   8   2   6        3.06        2.98      1.22 o 
   9   2   6       20.54       16.08      2.21 o 
  10   2   6       34.00       24.35      2.59 o 
  11   2   6        7.84        7.91      1.96 o 
  12   2   6       23.06       26.91      6.52 o 
  13   2   6       11.35       14.95      2.99 o 
 -16   3   6        1.90        5.11      2.95 o 
 -15   3   6       80.49       85.99      8.17 o 
 -14   3   6       11.87        7.30      3.54 o 
 -13   3   6      114.17       97.35     13.25 o 
 -12   3   6       13.17       16.73      3.92 o 
 -11   3   6       41.12       36.52      4.87 o 
 -10   3   6      111.63      106.11      3.99 o 
  -9   3   6      125.27      127.27      4.34 o 
  -8   3   6      356.82      350.75      5.08 o 
  -7   3   6      691.64      707.48      6.04 o 
  -6   3   6       70.64       61.77      1.29 o 
  -5   3   6     1384.10     1421.35      8.46 o 
  -4   3   6        0.02        2.29      0.47 o 
  -3   3   6     1876.82     1993.26      9.85 o 
  -2   3   6      955.83      984.91      5.53 o 
  -1   3   6      345.42      361.03      2.71 o 
   0   3   6      120.82      125.26      1.60 o 
   1   3   6      277.08      265.28      3.05 o 
   2   3   6      188.53      175.47      2.65 o 
   3   3   6      131.15      137.88      2.49 o 
   4   3   6      558.85      598.85      5.70 o 
   5   3   6      327.63      268.37      3.53 o 
   6   3   6      524.36      548.90      5.47 o 
   7   3   6      133.47      133.10      3.61 o 
   8   3   6       52.41       47.94      2.68 o 
   9   3   6      131.65      125.09      9.53 o 
  10   3   6       61.19       50.36      3.69 o 
  11   3   6      115.16      122.23      9.52 o 
  12   3   6        6.50        1.73      3.68 o 
  13   3   6       18.14       17.14      5.26 o 
 -15   4   6        0.85        1.98      3.08 o 
 -14   4   6       13.96        9.64      7.71 o 
 -13   4   6      161.97      163.80      9.15 o 
 -12   4   6       23.85       23.74      4.22 o 
 -11   4   6      366.67      389.87     11.21 o 
 -10   4   6        3.52        1.97      1.45 o 
  -9   4   6       29.84       21.38      2.20 o 
  -8   4   6      115.41      102.80      2.69 o 
  -7   4   6       29.57       39.05      1.48 o 
  -6   4   6      148.40      174.79      2.43 o 
  -5   4   6      939.29      980.35      6.39 o 
  -4   4   6     2220.28     2306.80     11.44 o 
  -3   4   6        1.48        2.86      0.51 o 
  -2   4   6     1187.52     1283.86      7.03 o 
  -1   4   6       98.42      111.49      1.42 o 
   0   4   6      914.05      795.36      4.85 o 
   1   4   6     1292.82     1289.52      8.74 o 
   2   4   6      439.01      412.58      4.69 o 
   3   4   6        8.93        3.30      0.51 o 
   4   4   6      115.24      150.39      2.28 o 
   5   4   6      534.73      540.22      5.80 o 
   6   4   6      309.50      298.15      4.68 o 
   7   4   6      196.22      192.55      3.95 o 
   8   4   6      173.07      164.51      4.27 o 
   9   4   6      172.46      155.46      5.97 o 
  10   4   6      105.26      131.70      5.81 o 
  11   4   6      347.71      371.55      9.71 o 
  12   4   6       64.75       75.94      5.18 o 
  13   4   6       41.53       37.01      4.18 o 
 -15   5   6       22.62       25.75      5.08 o 
 -14   5   6      186.74      200.73     10.82 o 
 -13   5   6        4.88        6.89      3.44 o 
 -12   5   6       43.22       42.48      5.60 o 
 -11   5   6       16.77       14.94      3.23 o 
 -10   5   6        2.83        1.79      1.94 o 
  -9   5   6        3.23        3.66      1.42 o 
  -8   5   6       35.56       39.29      1.89 o 
  -7   5   6       63.25       57.03      1.71 o 
  -6   5   6      483.59      473.42      4.33 o 
  -5   5   6      980.23     1056.72      6.71 o 
  -4   5   6     3689.44     3793.53     20.05 o 
  -3   5   6      654.37      623.76      4.25 o 
  -2   5   6     6206.95     6524.25     29.17 o 
  -1   5   6       23.96       35.54      1.00 o 
   0   5   6      449.86      512.87      3.56 o 
   1   5   6      146.06      189.59      2.28 o 
   2   5   6      609.44      650.01      7.37 o 
   3   5   6      115.69      139.46      2.99 o 
   4   5   6      165.34      172.07      3.58 o 
   5   5   6      286.44      282.75      4.85 o 
   6   5   6      200.02      209.89      4.41 o 
   7   5   6      132.44      149.08      4.16 o 
   8   5   6      242.47      246.71      7.58 o 
   9   5   6        7.76        7.27      2.10 o 
  10   5   6        4.65       10.13      2.45 o 
  11   5   6      183.47      183.61      6.97 o 
  12   5   6        7.26       10.81      3.16 o 
  13   5   6        0.00        3.21      3.80 o 
 -15   6   6       21.85       22.01      4.95 o 
 -14   6   6        4.42        7.50      3.72 o 
 -13   6   6      105.12      111.80      8.94 o 
 -12   6   6        0.22       -0.62      2.34 o 
 -11   6   6        0.26       -1.15      2.18 o 
 -10   6   6       20.93       10.91      3.08 o 
  -9   6   6      209.32      208.35      5.71 o 
  -8   6   6      103.70      117.69      3.30 o 
  -7   6   6      795.78      765.95      6.57 o 
  -6   6   6      722.08      738.06      6.07 o 
  -5   6   6       90.54       84.12      1.66 o 
  -4   6   6       44.25       46.19      1.39 o 
  -3   6   6       28.94       33.19      1.20 o 
  -2   6   6        0.91        1.18      0.50 o 
  -1   6   6       31.27       50.06      1.27 o 
   0   6   6     2730.61     2823.65     14.58 o 
   1   6   6       71.34       92.90      1.85 o 
   2   6   6      378.46      443.59      5.43 o 
   3   6   6     1124.39     1125.25     16.18 o 
   4   6   6       14.70        5.68      1.12 o 
   5   6   6        9.27        9.00      1.44 o 
   6   6   6       24.34       15.01      1.64 o 
   7   6   6      112.92      106.00      6.05 o 
   8   6   6        7.50        7.41      2.98 o 
   9   6   6       44.03       35.11      3.52 o 
  10   6   6       53.39       65.69      4.75 o 
  11   6   6        8.58        4.44      2.40 o 
  12   6   6       14.33       15.99      3.65 o 
 -14   7   6       14.61       16.57      5.57 o 
 -13   7   6      168.52      166.84      9.98 o 
 -12   7   6        8.70        9.09      3.30 o 
 -11   7   6       16.17        7.87      2.92 o 
 -10   7   6        4.21        7.78      2.86 o 
  -9   7   6      240.94      220.95      6.70 o 
  -8   7   6      558.69      515.14      6.49 o 
  -7   7   6       84.31       61.88      1.96 o 
  -6   7   6      831.02      923.28      7.40 o 
  -5   7   6     1975.86     1975.78     12.88 o 
  -4   7   6      245.64      248.15      2.87 o 
  -3   7   6       37.83       48.17      1.47 o 
  -2   7   6      220.39      238.78      2.65 o 
  -1   7   6        0.01       -0.53      0.53 o 
   0   7   6      144.17      126.92      2.15 o 
   1   7   6       76.07       81.30      2.25 o 
   2   7   6       15.90       14.51      1.50 o 
   3   7   6      483.13      465.07      7.81 o 
   4   7   6      539.84      526.55     11.61 o 
   5   7   6      424.01      391.37      7.60 o 
   6   7   6        8.56        4.53      1.88 o 
   7   7   6      177.54      184.03      6.02 o 
   8   7   6      446.73      426.94      9.91 o 
   9   7   6       31.39       38.04      3.91 o 
  10   7   6        1.47        3.31      4.23 o 
  11   7   6       10.65       20.10      3.18 o 
  12   7   6       22.88       25.29      7.95 o 
 -14   8   6       99.13      103.92      9.57 o 
 -13   8   6       76.30       84.48      8.43 o 
 -12   8   6        3.98        0.10      2.71 o 
 -11   8   6       60.26       71.60      6.39 o 
 -10   8   6       25.84       27.39      4.23 o 
  -9   8   6        7.20        9.58      2.75 o 
  -8   8   6       16.03       10.35      1.70 o 
  -7   8   6        3.25        5.10      1.07 o 
  -6   8   6       31.96       31.81      1.66 o 
  -5   8   6       64.26       76.70      2.33 o 
  -4   8   6      851.06      865.09      6.93 o 
  -3   8   6      313.82      300.68      3.36 o 
  -2   8   6      220.22      224.48      2.86 o 
  -1   8   6     1022.29     1070.13      8.07 o 
   0   8   6        6.68        8.43      1.11 o 
   1   8   6      215.98      195.78      3.56 o 
   2   8   6        0.08       -0.18      0.93 o 
   3   8   6      861.37      850.62     11.06 o 
   4   8   6       21.60       17.81      1.88 o 
   5   8   6       32.18       21.73      2.70 o 
   6   8   6      108.48       87.41      4.85 o 
   7   8   6      138.63      110.19     11.85 o 
   8   8   6       44.43       48.48      3.93 o 
   9   8   6      107.89      126.42      9.84 o 
  10   8   6       17.84       21.46      3.28 o 
  11   8   6       22.77       23.08      3.63 o 
 -13   9   6       46.57       54.73     11.90 o 
 -12   9   6       50.30       49.62      5.82 o 
 -11   9   6        1.57        3.79      2.96 o 
 -10   9   6        5.01        5.64      2.91 o 
  -9   9   6       25.42       20.32      2.37 o 
  -8   9   6       26.40       25.52      2.42 o 
  -7   9   6        6.52        5.82      1.20 o 
  -6   9   6       10.04        0.06      0.96 o 
  -5   9   6      571.21      505.85      5.65 o 
  -4   9   6        3.53        1.87      0.94 o 
  -3   9   6       38.36       35.17      1.79 o 
  -2   9   6      134.92      135.01      2.81 o 
  -1   9   6       48.57       53.96      2.28 o 
   0   9   6       64.36       63.96      2.56 o 
   1   9   6      393.52      333.18      6.20 o 
   2   9   6       49.94       49.01      2.36 o 
   3   9   6      290.99      284.15      6.08 o 
   4   9   6      174.92      176.73      7.96 o 
   5   9   6      118.00      138.80      6.53 o 
   6   9   6       14.55        7.87      3.19 o 
   7   9   6       51.31       45.56      4.86 o 
   8   9   6        1.06        0.66      1.80 o 
   9   9   6       28.38       30.49      4.07 o 
  10   9   6       19.09       24.58      4.96 o 
  11   9   6       48.75       62.33     10.67 o 
 -13  10   6       15.34       19.80      5.23 o 
 -12  10   6       21.64       19.89      5.29 o 
 -11  10   6       43.56       57.00      7.67 o 
 -10  10   6      113.84      114.67      8.45 o 
  -9  10   6      107.64      104.42      4.53 o 
  -8  10   6        1.66        0.45      1.73 o 
  -7  10   6        9.91        8.31      1.50 o 
  -6  10   6        0.01       -1.10      1.10 o 
  -5  10   6      283.46      240.41      4.75 o 
  -4  10   6       40.33       45.69      2.87 o 
  -3  10   6       17.71       14.78      1.78 o 
  -2  10   6      226.30      210.43      4.29 o 
  -1  10   6        0.35        0.81      1.14 o 
   0  10   6        0.03        0.15      1.07 o 
   1  10   6      516.78      475.27      6.21 o 
   2  10   6       13.31        9.88      1.54 o 
   3  10   6       33.50       26.23      2.61 o 
   4  10   6      112.92      105.65      6.40 o 
   5  10   6      289.70      271.00     11.16 o 
   6  10   6      108.66       98.94      6.31 o 
   7  10   6       59.26       57.95      4.99 o 
   8  10   6       28.65       21.67      4.80 o 
   9  10   6       22.40       25.81      4.66 o 
  10  10   6        0.32        0.34      2.05 o 
 -12  11   6       89.27       97.94     16.32 o 
 -11  11   6        0.01        1.63      3.53 o 
 -10  11   6      290.31      309.46     12.40 o 
  -9  11   6       16.72       12.26      4.45 o 
  -8  11   6       42.86       41.18      3.35 o 
  -7  11   6       17.98       22.24      2.48 o 
  -6  11   6       17.89       12.49      2.12 o 
  -5  11   6      110.40      105.42      4.04 o 
  -4  11   6        3.47        4.40      1.57 o 
  -3  11   6        7.36        6.22      1.61 o 
  -2  11   6      552.08      500.72      7.49 o 
  -1  11   6        2.64        0.93      1.43 o 
   0  11   6       46.79       39.76      2.29 o 
   1  11   6      412.15      402.97      6.86 o 
   2  11   6       32.46       24.54      2.24 o 
   3  11   6      809.54      777.14     17.82 o 
   4  11   6      171.35      159.09      7.28 o 
   5  11   6      251.87      248.04      8.78 o 
   6  11   6       34.09       39.15      4.27 o 
   7  11   6       18.59       16.36      3.28 o 
   8  11   6      272.41      272.71     12.39 o 
   9  11   6       45.51       50.04      6.49 o 
 -11  12   6       76.12       98.58     14.17 o 
 -10  12   6      160.32      166.31     11.16 o 
  -9  12   6       49.11       63.00      7.02 o 
  -8  12   6        2.96        2.51      2.42 o 
  -7  12   6      110.20      104.56      6.07 o 
  -6  12   6       65.48       72.30      3.58 o 
  -5  12   6      299.72      295.74      6.23 o 
  -4  12   6      105.12       92.18      4.00 o 
  -3  12   6       24.88       23.36      2.82 o 
  -2  12   6        7.27        4.20      1.69 o 
  -1  12   6      109.43      109.41      4.07 o 
   0  12   6      130.65      123.68      3.97 o 
   1  12   6      121.62      116.88      4.03 o 
   2  12   6        1.09        1.07      1.69 o 
   3  12   6      233.02      245.01      8.00 o 
   4  12   6        7.97        5.60      2.64 o 
   5  12   6      153.21      150.49      7.43 o 
   6  12   6        9.58       14.35      3.13 o 
   7  12   6       21.03       33.38      5.00 o 
   8  12   6        8.98       10.81      3.81 o 
   9  12   6        7.44        8.70      3.76 o 
 -10  13   6       11.48        5.58      8.49 o 
  -9  13   6       79.99       70.66     14.96 o 
  -8  13   6        0.21       -0.22      2.98 o 
  -7  13   6       19.67       13.45      3.21 o 
  -6  13   6       27.48       33.30      2.69 o 
  -5  13   6       27.30       27.12      2.63 o 
  -4  13   6        0.00        1.39      1.65 o 
  -3  13   6        4.53        2.73      1.92 o 
  -2  13   6        0.52       -1.75      1.75 o 
  -1  13   6        1.53        3.00      1.71 o 
   0  13   6      122.63      114.53      4.13 o 
   1  13   6       12.21       11.73      2.50 o 
   2  13   6      210.22      202.56      5.90 o 
   3  13   6       94.69      115.42      6.70 o 
   4  13   6        0.16       -1.51      2.44 o 
   5  13   6       69.48       71.68      7.05 o 
   6  13   6        1.87        4.71      3.08 o 
   7  13   6        0.49        5.33      3.24 o 
   8  13   6       13.05       10.97      4.32 o 
  -9  14   6       10.09       15.75      7.14 o 
  -8  14   6       36.89       45.79      5.02 o 
  -7  14   6      124.09      138.81      7.70 o 
  -6  14   6      300.84      278.77     11.12 o 
  -5  14   6        0.92       -0.73      1.86 o 
  -4  14   6        8.92        9.58      2.32 o 
  -3  14   6        7.49        8.83      2.25 o 
  -2  14   6       42.59       44.70      3.46 o 
  -1  14   6        3.24        5.75      2.20 o 
   0  14   6       63.12       62.45      4.26 o 
   1  14   6       21.77       12.50      2.99 o 
   2  14   6       64.15       56.76      4.55 o 
   3  14   6        4.82       -1.81      2.89 o 
   4  14   6       39.54       39.90      5.69 o 
   5  14   6        7.12        6.02      3.66 o 
   6  14   6        0.60        1.75      3.38 o 
  -7  15   6       10.32        6.80      4.36 o 
  -6  15   6       13.78       18.38      3.31 o 
  -5  15   6       64.04       60.63      4.31 o 
  -4  15   6       41.28       41.70      3.48 o 
  -3  15   6       56.27       60.61      4.49 o 
  -2  15   6       84.09       69.59      4.15 o 
  -1  15   6       11.27        8.38      3.04 o 
   0  15   6        0.58        2.67      2.08 o 
   1  15   6       12.45       15.97      3.43 o 
   2  15   6       82.82       81.38      9.50 o 
   3  15   6        2.85        3.59      4.32 o 
   4  15   6       64.75       53.48      8.67 o 
   5  15   6      212.44      230.82     19.19 o 
  -4  16   6      133.20      137.83      5.74 o 
  -3  16   6        1.85        3.16      2.31 o 
  -2  16   6      243.66      256.08      7.39 o 
  -1  16   6      101.07       96.88      5.49 o 
   0  16   6      214.62      251.88      9.51 o 
   1  16   6        0.17        0.81      4.68 o 
   2  16   6       69.42       89.10     10.69 o 
 -16   1   7       28.40       24.59      5.22 o 
 -15   1   7       44.97       50.99     17.51 o 
 -14   1   7        8.14        2.31      4.69 o 
 -13   1   7       95.00      101.07      8.20 o 
 -12   1   7        4.88        3.45      2.86 o 
 -11   1   7       29.05       22.63      4.06 o 
 -10   1   7      207.10      206.89      5.92 o 
  -9   1   7       35.72       44.12      2.34 o 
  -8   1   7        6.84        5.32      0.92 o 
  -7   1   7     1280.31     1305.88      8.17 o 
  -6   1   7      137.15      117.44      1.66 o 
  -5   1   7       38.18       35.14      1.00 o 
  -4   1   7     2470.12     2597.60     13.64 o 
  -3   1   7      316.30      340.24      2.83 o 
  -2   1   7      122.11      100.08      1.37 o 
  -1   1   7     1082.58     1154.81      6.92 o 
   0   1   7       52.28       49.74      1.68 o 
   1   1   7     5001.83     5433.69     30.24 o 
   2   1   7      478.72      474.41      4.35 o 
   3   1   7     1325.81     1514.83     17.75 o 
   4   1   7      838.12      872.23     12.09 o 
   5   1   7        1.64       16.02      2.61 o 
   6   1   7        1.80        9.55      1.29 o 
   7   1   7      217.32      222.24      5.77 o 
   8   1   7      162.00      190.65      6.04 o 
   9   1   7       63.94       58.92      6.16 o 
  10   1   7       97.66      116.45     17.70 o 
  11   1   7       91.39       81.20      4.96 o 
  12   1   7        4.78        9.94      1.89 o 
  13   1   7        5.41       12.65      5.66 o 
 -16   2   7       23.32       39.13      6.11 o 
 -15   2   7       39.24       48.35      9.90 o 
 -14   2   7       12.83       10.34      3.64 o 
 -13   2   7        0.68        0.85      2.95 o 
 -12   2   7       80.45       58.97      7.96 o 
 -11   2   7        9.60       11.74      3.26 o 
 -10   2   7        0.60        1.15      1.35 o 
  -9   2   7       92.44       90.50      3.08 o 
  -8   2   7        5.76        4.61      1.00 o 
  -7   2   7        6.86        6.41      0.74 o 
  -6   2   7       90.95      102.88      1.70 o 
  -5   2   7       50.96       54.68      1.23 o 
  -4   2   7      414.20      451.61      3.40 o 
  -3   2   7     1534.66     1528.75      8.41 o 
  -2   2   7      247.57      293.65      2.42 o 
  -1   2   7      710.29      693.32      4.34 o 
   0   2   7     1276.92     1261.54      8.50 o 
   1   2   7      773.80      897.44      6.46 o 
   2   2   7      229.92      205.12      2.98 o 
   3   2   7      414.91      459.24      4.97 o 
   4   2   7      262.32      269.97      6.29 o 
   5   2   7      509.22      548.80     10.37 o 
   6   2   7        3.15       11.14      2.85 o 
   7   2   7      317.87      290.15      9.00 o 
   8   2   7        8.12        2.88      1.82 o 
   9   2   7        6.51        9.09      2.16 o 
  10   2   7        1.31        0.86      1.53 o 
  11   2   7        3.30        0.39      2.77 o 
  12   2   7        3.32        4.11      3.12 o 
  13   2   7       30.87       28.79      3.29 o 
 -16   3   7       88.51      101.47      9.26 o 
 -15   3   7        1.03        1.90      3.18 o 
 -14   3   7      103.37      107.06     11.92 o 
 -13   3   7      238.31      231.57     13.16 o 
 -12   3   7      124.84      109.82      7.72 o 
 -11   3   7        9.34        9.58      3.20 o 
 -10   3   7      105.70       92.94      4.09 o 
  -9   3   7      120.16      162.93      4.72 o 
  -8   3   7       53.63       61.96      2.40 o 
  -7   3   7        6.83        7.41      0.76 o 
  -6   3   7      583.69      602.85      4.66 o 
  -5   3   7       81.22       82.96      1.56 o 
  -4   3   7     2635.05     2790.55     13.47 o 
  -3   3   7      265.16      246.17      2.26 o 
  -2   3   7     1691.83     1845.70      9.60 o 
  -1   3   7      383.87      383.62      2.98 o 
   0   3   7      470.42      500.18      3.88 o 
   1   3   7      274.88      212.00      2.81 o 
   2   3   7      239.58      228.68      2.72 o 
   3   3   7      205.54      249.68      3.12 o 
   4   3   7       91.09      116.77      2.97 o 
   5   3   7        0.41        0.40      0.57 o 
   6   3   7     1033.28      986.42      9.77 o 
   7   3   7      317.91      301.01      5.49 o 
   8   3   7      185.65      177.75      4.70 o 
   9   3   7      177.87      187.63      7.51 o 
  10   3   7        6.12        6.53      1.66 o 
  11   3   7        0.18        1.39      3.20 o 
  12   3   7       21.93       24.35      5.16 o 
  13   3   7        0.47        2.15      2.98 o 
 -15   4   7       28.65       24.28      5.19 o 
 -14   4   7       90.58       83.70      8.01 o 
 -13   4   7       79.06       83.47      7.63 o 
 -12   4   7       72.12       96.22      7.84 o 
 -11   4   7        1.42        0.49      2.15 o 
 -10   4   7       19.86       15.22      2.08 o 
  -9   4   7     1808.98     1709.25     16.00 o 
  -8   4   7       22.28       26.21      1.76 o 
  -7   4   7       38.56       36.49      1.48 o 
  -6   4   7        1.92        9.84      0.80 o 
  -5   4   7      214.05      212.54      2.44 o 
  -4   4   7     7215.61     7778.02     36.21 o 
  -3   4   7      109.20      118.92      1.66 o 
  -2   4   7      383.68      397.42      3.09 o 
  -1   4   7      195.94      201.55      2.11 o 
   0   4   7      428.01      435.18      3.43 o 
   1   4   7      570.22      625.25      6.27 o 
   2   4   7      800.22      826.18      7.39 o 
   3   4   7      205.83      225.71      2.88 o 
   4   4   7      765.80      789.53      9.15 o 
   5   4   7       91.36       85.58      2.48 o 
   6   4   7      636.32      644.40      8.90 o 
   7   4   7      119.80      114.43      3.29 o 
   8   4   7      149.24      160.79      7.20 o 
   9   4   7      114.53      106.69      4.45 o 
  10   4   7      445.30      454.63      9.78 o 
  11   4   7       69.47       65.04      4.40 o 
  12   4   7        6.62        2.14      2.26 o 
 -15   5   7        0.12       -0.53      3.05 o 
 -14   5   7      136.57      139.48      9.18 o 
 -13   5   7       13.38       17.13      4.37 o 
 -12   5   7       28.98       26.99      5.96 o 
 -11   5   7       55.82       37.58      4.44 o 
 -10   5   7       35.66       37.27      3.30 o 
  -9   5   7      106.32       77.15      2.98 o 
  -8   5   7       30.91       27.63      1.79 o 
  -7   5   7      376.99      393.48      4.32 o 
  -6   5   7       44.43       52.63      1.53 o 
  -5   5   7      958.63      980.32      6.31 o 
  -4   5   7     1449.68     1521.16      8.89 o 
  -3   5   7      108.72       97.67      1.60 o 
  -2   5   7       16.70       17.20      0.83 o 
  -1   5   7        2.85        2.12      0.51 o 
   0   5   7      200.34      183.45      2.10 o 
   1   5   7       11.56       15.60      0.75 o 
   2   5   7       77.70       69.75      2.74 o 
   3   5   7       48.80       41.89      1.46 o 
   4   5   7       30.15       36.22      2.19 o 
   5   5   7      749.69      731.15     11.80 o 
   6   5   7      421.53      400.74      7.87 o 
   7   5   7        9.50       15.52      3.30 o 
   8   5   7        0.81       -0.42      1.48 o 
   9   5   7       95.87      100.62      4.82 o 
  10   5   7        4.25        4.84      3.18 o 
  11   5   7       18.72       16.02      2.92 o 
  12   5   7        0.54        2.80      2.33 o 
 -15   6   7        3.53        5.74      7.25 o 
 -14   6   7       48.20       42.54      6.46 o 
 -13   6   7       47.93       41.68      6.09 o 
 -12   6   7        6.82       -0.69      3.46 o 
 -11   6   7       49.03       44.76      4.94 o 
 -10   6   7       73.80       54.99      5.17 o 
  -9   6   7      341.06      354.98      5.93 o 
  -8   6   7       61.52       58.79      2.56 o 
  -7   6   7      241.55      224.26      3.49 o 
  -6   6   7        7.69        8.97      1.12 o 
  -5   6   7       20.00       16.95      0.99 o 
  -4   6   7      323.95      379.90      3.61 o 
  -3   6   7      153.92      187.73      2.43 o 
  -2   6   7      455.32      430.67      3.53 o 
  -1   6   7       21.21       34.01      1.07 o 
   0   6   7        7.23        8.67      0.72 o 
   1   6   7      104.70      103.73      1.99 o 
   2   6   7      115.62      113.14      3.05 o 
   3   6   7       28.44       31.66      2.70 o 
   4   6   7      126.03      112.17      4.78 o 
   5   6   7       84.34       84.38      3.23 o 
   6   6   7      474.93      492.37      9.30 o 
   7   6   7        5.41       10.59      2.04 o 
   8   6   7       35.16       43.56      3.48 o 
   9   6   7      245.70      254.63      7.82 o 
  10   6   7      131.31      149.79      6.21 o 
  11   6   7        0.33        0.84      2.17 o 
  12   6   7       17.04       14.51      3.46 o 
 -14   7   7        4.13        4.39      3.57 o 
 -13   7   7       27.67       23.09      5.08 o 
 -12   7   7        8.92       10.19      3.50 o 
 -11   7   7        3.88        2.87      3.77 o 
 -10   7   7       36.31       32.56      4.43 o 
  -9   7   7      127.53      116.79      3.81 o 
  -8   7   7        5.58        2.10      1.06 o 
  -7   7   7     4346.19     3938.15     25.86 o 
  -6   7   7      345.36      367.91      5.13 o 
  -5   7   7       92.76      112.98      2.47 o 
  -4   7   7      327.22      351.03      3.63 o 
  -3   7   7        7.46        6.03      0.80 o 
  -2   7   7       59.06       72.03      1.76 o 
  -1   7   7       30.12       31.85      1.28 o 
   0   7   7        2.02        2.51      0.70 o 
   1   7   7      259.10      296.78      4.27 o 
   2   7   7       52.42       36.00      2.37 o 
   3   7   7      770.56      761.06     10.75 o 
   4   7   7      126.49      116.13      4.20 o 
   5   7   7      821.79      755.64     15.43 o 
   6   7   7      114.68       99.74      5.68 o 
   7   7   7        6.69        5.56      1.97 o 
   8   7   7      120.12      135.11      5.51 o 
   9   7   7        0.79        0.42      1.68 o 
  10   7   7      102.77      126.21      6.21 o 
  11   7   7      218.12      236.63      9.81 o 
  12   7   7       80.21       87.04      9.69 o 
 -14   8   7        6.08        6.27      6.15 o 
 -13   8   7       28.69       40.65      9.07 o 
 -12   8   7       35.38       36.10      5.10 o 
 -11   8   7       89.46      105.32      7.82 o 
 -10   8   7        9.73       14.09      3.51 o 
  -9   8   7        0.22       -0.94      1.71 o 
  -8   8   7      145.45      108.14      3.10 o 
  -7   8   7      220.71      209.41      3.53 o 
  -6   8   7      136.15      140.44      2.93 o 
  -5   8   7      183.13      181.78      3.38 o 
  -4   8   7     1129.70      992.69      7.87 o 
  -3   8   7       46.95       46.83      1.72 o 
  -2   8   7       24.52       24.90      1.49 o 
  -1   8   7       65.35       43.23      1.86 o 
   0   8   7      403.15      365.90      4.51 o 
   1   8   7        1.65        1.66      1.08 o 
   2   8   7      569.96      537.35      8.36 o 
   3   8   7        7.05       10.10      1.60 o 
   4   8   7       46.29       49.46      3.13 o 
   5   8   7      152.99      137.61      7.12 o 
   6   8   7       67.04       69.83      6.91 o 
   7   8   7        6.11        3.12      1.77 o 
   8   8   7       53.90       55.72      4.26 o 
   9   8   7       25.05       21.73      9.45 o 
  10   8   7       33.66       25.30      3.98 o 
  11   8   7       18.91       22.06      4.07 o 
 -13   9   7        1.07        0.64      3.50 o 
 -12   9   7        0.53       -2.58      2.61 o 
 -11   9   7        0.01       -0.73      2.47 o 
 -10   9   7        3.76        1.25      2.70 o 
  -9   9   7        5.47        4.79      1.98 o 
  -8   9   7        0.08        3.99      1.53 o 
  -7   9   7        0.68        1.61      1.13 o 
  -6   9   7        1.56       -0.28      1.05 o 
  -5   9   7      773.37      695.57      7.33 o 
  -4   9   7      210.98      215.21      4.12 o 
  -3   9   7       74.64       64.09      2.39 o 
  -2   9   7      188.86      191.78      3.51 o 
  -1   9   7       41.98       53.96      2.30 o 
   0   9   7        0.07        1.00      1.04 o 
   1   9   7      880.00      893.83      9.69 o 
   2   9   7      162.27      138.47      4.06 o 
   3   9   7       40.37       30.53      2.50 o 
   4   9   7       19.43       22.58      4.41 o 
   5   9   7      104.48       80.52      5.10 o 
   6   9   7      153.04      154.07      8.29 o 
   7   9   7      205.93      206.61      8.93 o 
   8   9   7       58.91       57.69      6.76 o 
   9   9   7        1.37       -0.82      2.81 o 
  10   9   7       31.65       31.55      4.46 o 
 -13  10   7       24.98       33.96      6.29 o 
 -12  10   7      207.48      227.59     12.44 o 
 -11  10   7      235.18      237.50     13.68 o 
 -10  10   7      106.29      115.21      7.30 o 
  -9  10   7       22.53       19.77      2.76 o 
  -8  10   7        7.61        4.12      1.84 o 
  -7  10   7        6.91        6.77      1.47 o 
  -6  10   7        0.13        1.87      1.32 o 
  -5  10   7        7.34        9.57      1.98 o 
  -4  10   7      169.13      133.44      4.05 o 
  -3  10   7       33.71       41.76      2.66 o 
  -2  10   7      576.45      487.11      6.29 o 
  -1  10   7     2209.88     2103.71     16.57 o 
   0  10   7       22.96       20.65      1.64 o 
   1  10   7       34.05       30.64      2.21 o 
   2  10   7      180.45      166.98      5.20 o 
   3  10   7        0.35        1.71      1.82 o 
   4  10   7        0.06        1.83      2.08 o 
   5  10   7        6.82        4.66      2.12 o 
   6  10   7        1.04        2.35      2.09 o 
   7  10   7       26.03       17.71      3.38 o 
   8  10   7        5.26        8.39     11.70 o 
   9  10   7      111.10       69.32     38.08 o 
  10  10   7       33.97       36.79      4.96 o 
 -12  11   7       11.03        9.58      6.25 o 
 -11  11   7       10.51       12.65      4.73 o 
 -10  11   7       46.15       56.42      5.72 o 
  -9  11   7       10.55       11.93      3.27 o 
  -8  11   7       80.08       82.34      4.90 o 
  -7  11   7       16.18       16.39      2.12 o 
  -6  11   7      128.29      120.12      4.31 o 
  -5  11   7        1.43        1.09      1.43 o 
  -4  11   7       18.31       22.89      2.37 o 
  -3  11   7        3.38        5.59      2.48 o 
  -2  11   7        2.68        4.71      1.89 o 
  -1  11   7        0.91        2.13      1.34 o 
   0  11   7      128.70      118.14      3.22 o 
   1  11   7       97.07       97.39      3.76 o 
   2  11   7        2.52        3.56      1.56 o 
   3  11   7       83.17       71.07      5.04 o 
   4  11   7       19.61        9.59      4.52 o 
   5  11   7        1.11       -0.27      3.01 o 
   6  11   7        2.50        6.25      2.51 o 
   7  11   7       60.13       61.43      6.03 o 
   8  11   7       12.38       14.75      4.21 o 
   9  11   7       22.12       22.93      4.54 o 
 -10  12   7        5.22        5.92      5.72 o 
  -9  12   7       64.34       65.90      5.79 o 
  -8  12   7       23.07       21.89      5.65 o 
  -7  12   7       62.61       66.37      4.84 o 
  -6  12   7       12.59       10.80      1.99 o 
  -5  12   7       20.65       18.17      2.33 o 
  -4  12   7       68.33       64.11      3.59 o 
  -3  12   7       14.98       15.35      2.43 o 
  -2  12   7       29.83       45.67      3.04 o 
  -1  12   7      314.58      313.09      6.44 o 
   0  12   7      144.93      144.73      4.72 o 
   1  12   7      273.66      244.93      6.00 o 
   2  12   7      191.08      196.94      5.31 o 
   3  12   7      322.58      317.37     10.42 o 
   4  12   7       41.47       37.32      5.17 o 
   5  12   7       27.55       41.11      9.12 o 
   6  12   7       20.47       12.64      3.83 o 
   7  12   7       30.96       42.26      5.55 o 
   8  12   7       15.95       21.52      4.96 o 
 -10  13   7      121.59      143.65     12.61 o 
  -9  13   7        1.89        1.20      3.43 o 
  -8  13   7       13.50        2.51      6.83 o 
  -7  13   7        0.52       -0.49      2.22 o 
  -6  13   7        0.53       -0.50      1.72 o 
  -5  13   7       17.50       17.81      2.47 o 
  -4  13   7        0.68        1.60      2.10 o 
  -3  13   7       26.24       28.25      2.88 o 
  -2  13   7       16.88       14.13      2.41 o 
  -1  13   7       53.47       57.99      3.36 o 
   0  13   7        7.17       13.81      2.32 o 
   1  13   7       56.67       55.89      3.91 o 
   2  13   7        6.95        4.40      1.97 o 
   3  13   7        0.07       -0.73      2.53 o 
   4  13   7       83.96       81.38      6.61 o 
   5  13   7        1.90        0.12      2.90 o 
   6  13   7       31.57       33.70      8.29 o 
   7  13   7       30.11       26.65      7.95 o 
  -9  14   7       74.66       70.02      9.97 o 
  -8  14   7       36.79       42.15      5.56 o 
  -7  14   7       35.81       29.03      4.13 o 
  -6  14   7       33.49       37.74      3.36 o 
  -5  14   7       14.78       21.93      3.22 o 
  -4  14   7       34.22       38.75      4.02 o 
  -3  14   7       52.08       52.88      3.68 o 
  -2  14   7      111.91      121.01      4.93 o 
  -1  14   7       14.45       11.87      2.47 o 
   0  14   7        1.05       -1.94      2.12 o 
   1  14   7      166.74      185.81      8.91 o 
   2  14   7       49.46       59.41      6.95 o 
   3  14   7        7.69        1.43      3.39 o 
   4  14   7        0.13        1.24      3.06 o 
   5  14   7        6.01        5.98      3.64 o 
   6  14   7        2.45        4.65      3.45 o 
  -7  15   7       21.51       20.66      5.62 o 
  -6  15   7       32.54       28.17      7.23 o 
  -5  15   7        2.35        3.88      2.86 o 
  -4  15   7        1.67       -1.68      2.48 o 
  -3  15   7        2.03        3.88      2.33 o 
  -2  15   7      154.64      164.03      5.69 o 
  -1  15   7        8.05        5.23      3.01 o 
   0  15   7      144.80      167.83      8.56 o 
   1  15   7        0.10        2.57      3.68 o 
   2  15   7        0.13       11.59      7.23 o 
   3  15   7        8.33        8.99      4.99 o 
   4  15   7        9.27       17.60      5.86 o 
  -4  16   7        4.02        5.89      2.55 o 
  -3  16   7        7.16        5.66      2.69 o 
  -2  16   7       55.94       60.37      4.19 o 
  -1  16   7       39.55       45.20      5.47 o 
   0  16   7        3.59        6.79      3.50 o 
   1  16   7        3.82        4.06      3.84 o 
 -16   0   8        0.40       -1.19      3.88 o 
 -15   0   8      270.95      294.73     18.49 o 
 -14   0   8      443.43      418.85     21.70 o 
 -13   0   8      639.95      633.20     26.34 o 
 -12   0   8        1.48        1.76      3.75 o 
 -11   0   8       57.28       59.22      8.41 o 
 -10   0   8        1.53        0.27      2.15 o 
  -9   0   8       89.62      107.36      4.15 o 
  -8   0   8      387.47      390.91      5.78 o 
  -7   0   8      531.42      567.74      7.11 o 
  -6   0   8     1450.16     1604.94     13.98 o 
  -5   0   8      197.48      262.00      3.73 o 
  -4   0   8     1612.06     1660.48     12.77 o 
  -3   0   8      727.88      836.03      7.67 o 
  -2   0   8     2920.10     3029.52     23.21 o 
  -1   0   8     2401.74     2475.23     20.81 o 
   0   0   8     1427.54     1360.15     14.11 o 
   1   0   8        1.57        3.29      1.34 o 
   2   0   8     5820.70     6080.69     64.40 o 
   3   0   8     1248.59     1252.92     22.28 o 
   4   0   8       50.28       36.60      3.76 o 
   5   0   8      610.46      621.31     18.06 o 
   6   0   8      252.71      212.89      8.06 o 
   7   0   8      602.04      559.27     16.53 o 
   8   0   8       45.66       57.78      5.83 o 
   9   0   8       46.02       54.45      5.90 o 
  13   0   8      251.77      276.99     10.12 o 
 -16   1   8      103.29      118.53      9.83 o 
 -15   1   8       24.55       30.44      5.39 o 
 -14   1   8        9.02        9.05      3.92 o 
 -13   1   8       46.12       43.62      5.77 o 
 -12   1   8        0.38        1.69      2.68 o 
 -11   1   8        9.86        1.56      5.25 o 
 -10   1   8        0.89        1.41      1.44 o 
  -9   1   8      316.57      334.40      5.52 o 
  -8   1   8        2.82        1.78      0.76 o 
  -7   1   8      495.25      517.00      4.54 o 
  -6   1   8      650.37      637.67      4.71 o 
  -5   1   8      154.21      150.70      2.02 o 
  -4   1   8       34.41       26.03      0.97 o 
  -3   1   8      441.37      483.24      3.61 o 
  -2   1   8      208.95      217.47      2.22 o 
  -1   1   8        0.92       -0.49      0.49 o 
   0   1   8        8.51        7.82      1.34 o 
   1   1   8      584.76      611.95      4.92 o 
   2   1   8       34.75       23.64      0.87 o 
   3   1   8      211.08      254.97      3.13 o 
   4   1   8        0.00        2.42      2.65 o 
   5   1   8      357.29      333.38      7.26 o 
   6   1   8       56.32       52.86      3.71 o 
   7   1   8      597.51      550.21     10.67 o 
   8   1   8        0.00        2.95      2.26 o 
   9   1   8       38.98       49.20      5.54 o 
  10   1   8       90.39       83.22     15.60 o 
  12   1   8        1.08        3.58      1.88 o 
  13   1   8        1.52       -1.21      5.42 o 
 -16   2   8       30.66       32.14      5.56 o 
 -15   2   8      115.93      134.70      9.71 o 
 -14   2   8      367.71      372.19     18.90 o 
 -13   2   8       18.63       13.48      3.98 o 
 -12   2   8       68.69       62.61      6.50 o 
 -11   2   8      139.84      133.60      7.78 o 
 -10   2   8        3.92        1.44      1.41 o 
  -9   2   8       45.97       42.89      2.41 o 
  -8   2   8       51.83       45.25      1.57 o 
  -7   2   8        3.48        1.36      0.65 o 
  -6   2   8     1215.06     1311.44      8.41 o 
  -5   2   8      560.76      488.12      3.95 o 
  -4   2   8      157.32      162.38      2.01 o 
  -3   2   8      502.26      540.29      3.85 o 
  -2   2   8      788.76      718.96      4.79 o 
  -1   2   8     1286.26     1332.98      8.31 o 
   0   2   8      371.22      414.11      3.99 o 
   1   2   8       55.28       70.91      1.44 o 
   2   2   8      247.66      253.89      2.74 o 
   3   2   8       19.42       38.40      1.27 o 
   4   2   8      106.37      132.21      2.20 o 
   5   2   8      410.74      404.79      5.49 o 
   6   2   8      545.53      554.52     13.78 o 
   7   2   8      403.87      402.97     10.04 o 
   8   2   8       35.65       32.12      3.64 o 
   9   2   8       42.54       47.79      5.72 o 
  10   2   8       42.42       42.77      6.27 o 
  11   2   8        0.00       14.21     10.33 o 
  12   2   8      421.04      468.02     10.23 o 
 -16   3   8        0.27        2.18      3.29 o 
 -15   3   8        0.97       -2.74      2.99 o 
 -14   3   8       79.35       93.28      9.96 o 
 -13   3   8        9.11        9.12      3.60 o 
 -12   3   8       22.57       17.96      4.00 o 
 -11   3   8      254.91      233.87     10.15 o 
 -10   3   8      424.65      395.27      8.02 o 
  -9   3   8      114.25      118.04      3.49 o 
  -8   3   8      464.00      457.89      5.14 o 
  -7   3   8       77.49       84.90      1.80 o 
  -6   3   8      823.81      771.82      5.99 o 
  -5   3   8     1278.42     1377.98      8.21 o 
  -4   3   8       88.14       84.24      1.58 o 
  -3   3   8       52.75       43.51      1.13 o 
  -2   3   8      272.11      314.75      2.78 o 
  -1   3   8      107.63      141.06      1.72 o 
   0   3   8     1633.30     1691.12     10.53 o 
   1   3   8      164.87      166.36      2.69 o 
   2   3   8      245.46      222.45      2.82 o 
   3   3   8      328.43      333.98      3.68 o 
   4   3   8      200.98      206.03      2.65 o 
   5   3   8      773.20      792.35      7.74 o 
   6   3   8      363.92      356.93      5.48 o 
   7   3   8       80.52       55.88      2.44 o 
   8   3   8      132.42      118.55      3.69 o 
   9   3   8       80.15       83.56      3.77 o 
  10   3   8       37.31       32.47      2.62 o 
  11   3   8       87.79      102.52      5.04 o 
  12   3   8      177.55      204.90      6.93 o 
 -15   4   8       49.84       57.53      7.28 o 
 -14   4   8      155.98      163.10      9.79 o 
 -13   4   8        0.24        0.43      2.75 o 
 -12   4   8       76.41       85.58      7.58 o 
 -11   4   8       50.73       53.16      5.05 o 
 -10   4   8       31.17       29.76      2.73 o 
  -9   4   8       72.48       64.39      3.13 o 
  -8   4   8       41.71       36.85      1.75 o 
  -7   4   8       87.45       94.29      2.19 o 
  -6   4   8      353.79      394.91      3.81 o 
  -5   4   8       49.46       69.94      1.62 o 
  -4   4   8      665.44      718.88      4.90 o 
  -3   4   8      826.32      912.64      5.76 o 
  -2   4   8      313.74      338.82      2.89 o 
  -1   4   8      155.02      137.43      1.66 o 
   0   4   8        1.19        0.23      0.39 o 
   1   4   8       52.85       43.24      1.51 o 
   2   4   8      155.56      147.48      2.43 o 
   3   4   8      369.07      373.22      4.48 o 
   4   4   8       59.42       68.55      2.30 o 
   5   4   8      287.20      239.93      4.88 o 
   6   4   8       35.43       30.37      2.06 o 
   7   4   8      139.62      152.84      4.19 o 
   8   4   8        0.08        5.01      1.74 o 
   9   4   8       10.58       14.01      2.30 o 
  10   4   8        2.34        2.10      1.73 o 
  11   4   8        5.17        6.42      2.21 o 
  12   4   8        0.56       -1.56      2.61 o 
 -15   5   8        9.36       15.33      4.42 o 
 -14   5   8        0.56        1.78      3.31 o 
 -13   5   8       28.00       17.69      4.51 o 
 -12   5   8       37.68       49.19     11.46 o 
 -11   5   8      375.01      353.64     11.26 o 
 -10   5   8      171.93      161.21      4.20 o 
  -9   5   8      215.63      180.75      4.76 o 
  -8   5   8      126.86      105.98      2.56 o 
  -7   5   8     2130.97     2097.42     14.46 o 
  -6   5   8       88.50       91.42      2.08 o 
  -5   5   8     1282.84     1261.61      8.06 o 
  -4   5   8       23.73       31.48      1.20 o 
  -3   5   8      303.47      317.48      2.94 o 
  -2   5   8        7.51        9.50      0.74 o 
  -1   5   8        8.60        2.66      0.62 o 
   0   5   8       62.54       73.10      1.47 o 
   1   5   8      226.48      216.82      2.65 o 
   2   5   8      792.91      789.74     11.44 o 
   3   5   8      212.30      173.40      4.19 o 
   4   5   8      106.62       87.20      3.76 o 
   5   5   8       31.62       30.03      2.11 o 
   6   5   8      577.72      535.52     11.45 o 
   7   5   8       13.45       13.72      2.18 o 
   8   5   8        0.00        1.63      1.67 o 
   9   5   8        2.67        4.62      2.13 o 
  10   5   8      115.61      131.98      5.67 o 
  11   5   8       17.04       21.27      2.77 o 
  12   5   8      150.85      152.67     20.60 o 
 -15   6   8        1.36        1.41      3.40 o 
 -14   6   8       47.95       37.36      6.11 o 
 -13   6   8      113.43      129.66     12.21 o 
 -12   6   8      338.30      333.14     14.25 o 
 -11   6   8       32.98       31.31      4.40 o 
 -10   6   8      120.57       92.95      5.49 o 
  -9   6   8      626.81      594.90      8.26 o 
  -8   6   8      633.25      613.10      6.49 o 
  -7   6   8     1274.79     1339.47     10.92 o 
  -6   6   8     1467.60     1463.75     11.21 o 
  -5   6   8      104.60      109.84      1.96 o 
  -4   6   8      241.72      293.25      3.18 o 
  -3   6   8      118.18      112.30      1.96 o 
  -2   6   8        1.66        3.96      0.66 o 
  -1   6   8      125.04      121.80      1.86 o 
   0   6   8      218.43      224.19      2.77 o 
   1   6   8      269.68      254.45      3.17 o 
   2   6   8      264.17      251.59      5.38 o 
   3   6   8      338.11      280.95      7.41 o 
   4   6   8       77.81       92.52      3.08 o 
   5   6   8      591.76      610.57     14.35 o 
   6   6   8      172.10      161.53      6.02 o 
   7   6   8       22.99       27.03      2.82 o 
   8   6   8      108.04      118.00      5.84 o 
   9   6   8      252.92      254.46      7.92 o 
  10   6   8      264.53      269.90     11.22 o 
  11   6   8       16.18       15.33      3.37 o 
  12   6   8       12.07       14.39      3.52 o 
 -14   7   8       12.94        8.27      3.99 o 
 -13   7   8        4.72        6.63      3.86 o 
 -12   7   8        0.62        0.22      2.69 o 
 -11   7   8        0.34        2.38      2.67 o 
 -10   7   8       57.07       47.87      3.25 o 
  -9   7   8       15.89       19.13      2.15 o 
  -8   7   8       20.94       32.22      1.83 o 
  -7   7   8       75.53       53.56      2.26 o 
  -6   7   8        2.99       12.55      1.23 o 
  -5   7   8      618.46      611.32      5.45 o 
  -4   7   8       43.31       37.78      1.48 o 
  -3   7   8       23.27       14.48      1.10 o 
  -2   7   8      322.90      321.43      3.45 o 
  -1   7   8      153.97      163.00      2.50 o 
   0   7   8      356.39      368.79      4.74 o 
   1   7   8       76.33       92.37      2.80 o 
   2   7   8      215.68      243.92      5.22 o 
   3   7   8       88.76       87.40      3.65 o 
   4   7   8        9.06       12.19      1.70 o 
   5   7   8      128.87      131.03      5.03 o 
   6   7   8       10.02       12.02      2.10 o 
   7   7   8        4.91        5.84      1.87 o 
   8   7   8        2.88        4.65      2.02 o 
   9   7   8       13.77        8.75      3.10 o 
  10   7   8      182.74      188.12      7.45 o 
  11   7   8        0.03        5.84      3.49 o 
 -14   8   8       16.59       15.87      4.77 o 
 -13   8   8        0.13        3.83      3.30 o 
 -12   8   8       70.33       83.96      7.41 o 
 -11   8   8        0.15       -0.72      2.53 o 
 -10   8   8        5.98        7.55      2.05 o 
  -9   8   8       56.53       55.80      3.51 o 
  -8   8   8       66.42       53.40      2.32 o 
  -7   8   8      146.99      123.86      3.08 o 
  -6   8   8       24.64       28.23      1.85 o 
  -5   8   8      447.63      419.64      5.31 o 
  -4   8   8      921.21      835.99      7.83 o 
  -3   8   8      669.90      620.61      6.49 o 
  -2   8   8       71.15       70.99      2.21 o 
  -1   8   8        6.43        5.93      1.08 o 
   0   8   8        2.60        1.73      1.03 o 
   1   8   8       12.75       14.83      1.47 o 
   2   8   8      759.10      705.49     11.12 o 
   3   8   8      285.53      267.21      7.00 o 
   4   8   8       41.18       34.12      3.07 o 
   5   8   8      120.39      108.83      5.22 o 
   6   8   8       72.71       75.37      4.85 o 
   7   8   8        8.04        4.41      2.17 o 
   8   8   8       35.56       41.03      3.70 o 
   9   8   8        3.24       10.55      2.49 o 
  10   8   8      186.95      198.21     13.49 o 
  11   8   8       11.32       10.58      2.64 o 
 -13   9   8       10.48        9.07      4.22 o 
 -12   9   8       16.31       11.94      3.81 o 
 -11   9   8       29.55       32.00      5.21 o 
 -10   9   8       27.07       28.42      2.76 o 
  -9   9   8        1.69        2.77      2.98 o 
  -8   9   8      190.43      198.84      4.47 o 
  -7   9   8      222.30      209.80      4.53 o 
  -6   9   8      196.30      171.22      4.32 o 
  -5   9   8      488.17      461.23      7.21 o 
  -4   9   8      137.93      102.49      4.45 o 
  -3   9   8      117.49      122.67      3.21 o 
  -2   9   8      112.63       94.23      2.77 o 
  -1   9   8        3.27        8.52      1.29 o 
   0   9   8        7.56        9.00      1.36 o 
   1   9   8       44.45       41.22      2.25 o 
   2   9   8      384.78      332.63      6.79 o 
   3   9   8     1599.94     1479.67     29.63 o 
   4   9   8      102.05      105.03      4.96 o 
   5   9   8      176.36      155.13     11.94 o 
   6   9   8       37.67       21.01      6.43 o 
   7   9   8       20.21       15.67      5.99 o 
   8   9   8       83.91       95.30      8.25 o 
   9   9   8        5.35        2.93      2.44 o 
  10   9   8        9.37       21.25      4.37 o 
 -13  10   8       20.33       13.12      6.38 o 
 -12  10   8        5.03        9.58      4.01 o 
 -11  10   8       33.08       36.64      5.50 o 
 -10  10   8        8.93        5.90      2.79 o 
  -9  10   8        0.45       -0.55      2.06 o 
  -8  10   8       56.40       69.37      3.51 o 
  -7  10   8        0.52        1.07      1.66 o 
  -6  10   8       63.48       58.08      3.64 o 
  -5  10   8        5.31        3.75      1.85 o 
  -4  10   8       20.77       12.10      2.03 o 
  -3  10   8       14.78       10.08      1.81 o 
  -2  10   8      422.70      375.74      5.09 o 
  -1  10   8       36.95       38.20      2.08 o 
   0  10   8      168.24      164.16      3.65 o 
   1  10   8      132.88      148.51      3.83 o 
   2  10   8      216.15      206.97      7.55 o 
   3  10   8       22.74       22.36      3.07 o 
   4  10   8        6.82        2.69      3.64 o 
   5  10   8      197.11      193.88     10.23 o 
   6  10   8        1.14        4.67      2.22 o 
   7  10   8       94.18       74.36     13.50 o 
   8  10   8        4.67        1.21      3.55 o 
   9  10   8       24.44       19.12      4.03 o 
 -12  11   8        2.59       10.13      6.70 o 
 -11  11   8      162.44      151.51     12.11 o 
 -10  11   8       30.33       27.32      9.91 o 
  -9  11   8        3.46        5.57      3.24 o 
  -8  11   8       12.95       15.70      2.71 o 
  -7  11   8        4.04        5.46      1.79 o 
  -6  11   8       21.68       18.89      2.45 o 
  -5  11   8       82.73       78.80      3.93 o 
  -4  11   8        2.11       -0.21      1.81 o 
  -3  11   8       71.70       67.70      3.56 o 
  -2  11   8       44.72       38.77      2.90 o 
  -1  11   8       30.58       28.18      1.99 o 
   0  11   8      157.97      123.09      3.61 o 
   1  11   8      394.81      394.33      7.00 o 
   2  11   8        5.24        7.15      2.54 o 
   3  11   8       17.85       20.86      2.97 o 
   4  11   8      247.88      230.47     11.04 o 
   5  11   8       33.06       30.85      3.97 o 
   6  11   8      100.40       96.45      6.60 o 
   7  11   8       22.58       26.23      4.24 o 
   8  11   8       88.99      101.67      8.89 o 
   9  11   8       10.08        7.53      5.17 o 
 -11  12   8       42.86       42.22     11.37 o 
 -10  12   8        8.10       10.31      6.40 o 
  -9  12   8       31.95       41.53      7.33 o 
  -8  12   8        9.36       11.60      2.69 o 
  -7  12   8        9.16        9.36      2.17 o 
  -6  12   8        1.21        2.74      2.32 o 
  -5  12   8        0.21        3.19      1.83 o 
  -4  12   8       43.55       50.84      3.42 o 
  -3  12   8       25.25       18.67      2.64 o 
  -2  12   8       15.91       14.12      2.32 o 
  -1  12   8       50.20       56.41      3.25 o 
   0  12   8       23.34       24.99      2.67 o 
   1  12   8       16.96       16.42      2.78 o 
   2  12   8        6.82        8.66      2.35 o 
   3  12   8       25.02       30.29      4.30 o 
   4  12   8        7.29        4.51      2.67 o 
   5  12   8       78.56       86.94      6.48 o 
   6  12   8        0.64        1.66      4.14 o 
   7  12   8       53.35       54.48      5.87 o 
   8  12   8        0.97        6.24      3.47 o 
 -10  13   8       80.09       83.20     13.52 o 
  -9  13   8       46.82       49.03      5.82 o 
  -8  13   8       67.45       74.78      7.94 o 
  -7  13   8        0.01        4.18      2.45 o 
  -6  13   8       62.80       64.95      3.83 o 
  -5  13   8       19.23       18.40      2.66 o 
  -4  13   8       19.95       18.49      2.62 o 
  -3  13   8      197.51      192.59      5.55 o 
  -2  13   8       81.72       79.59      4.10 o 
  -1  13   8        8.06        5.84      1.81 o 
   0  13   8      158.60      165.73      6.27 o 
   1  13   8      386.99      410.74      8.56 o 
   2  13   8       43.11       31.79      4.45 o 
   3  13   8      137.08      175.80     10.89 o 
   4  13   8        0.67       -0.01      3.87 o 
   5  13   8        6.12        6.32      7.75 o 
   6  13   8      114.94      135.45      9.47 o 
   7  13   8       50.93       50.14      6.10 o 
  -8  14   8      140.14      159.38      8.41 o 
  -7  14   8       79.28       81.39      5.80 o 
  -6  14   8       48.33       44.52      3.57 o 
  -5  14   8        1.55       -0.62      2.31 o 
  -4  14   8        0.03       -0.21      2.08 o 
  -3  14   8      130.64      129.60      5.05 o 
  -2  14   8       33.81       38.11      3.26 o 
  -1  14   8       31.28       38.71      3.59 o 
   0  14   8        2.61        7.17      2.64 o 
   1  14   8       56.98       58.29      4.68 o 
   2  14   8      106.68      116.33      9.50 o 
   3  14   8        1.78        4.59      3.71 o 
   4  14   8       15.91       12.91      4.42 o 
   5  14   8        0.04        5.78      3.71 o 
  -7  15   8        3.64       11.46      7.06 o 
  -6  15   8       22.44       19.90      4.33 o 
  -5  15   8       20.06       13.97      3.31 o 
  -4  15   8       10.89        6.77      2.51 o 
  -3  15   8        0.74        0.96      2.72 o 
  -2  15   8       38.20       41.11      3.54 o 
  -1  15   8        6.19        6.64      2.92 o 
   0  15   8       50.78       57.25      5.01 o 
   1  15   8       15.35       14.47      3.82 o 
   2  15   8       31.86       31.23      5.99 o 
   3  15   8        6.65       12.43      8.68 o 
  -3  16   8       43.55       44.92      4.64 o 
  -2  16   8        9.69       18.15      3.76 o 
  -1  16   8        7.19        9.44      3.55 o 
   0  16   8        5.21       -1.56      7.98 o 
 -16   1   9        0.27       -1.55      2.92 o 
 -15   1   9        0.61        0.75      3.40 o 
 -14   1   9       26.32       25.21      5.15 o 
 -13   1   9       30.40       31.70      5.20 o 
 -12   1   9        2.90        1.45      2.80 o 
 -11   1   9       88.57       89.77      7.45 o 
 -10   1   9       63.94       65.55      3.59 o 
  -9   1   9       53.47       52.04      2.43 o 
  -8   1   9      164.88      184.57      3.04 o 
  -7   1   9      106.88      113.80      2.06 o 
  -6   1   9      186.31      215.79      2.66 o 
  -5   1   9      883.39      905.09      6.15 o 
  -4   1   9       82.19       79.72      1.51 o 
  -3   1   9     2944.97     2928.41     15.35 o 
  -2   1   9     3242.58     3519.65     18.54 o 
  -1   1   9      850.72      955.34      6.27 o 
   0   1   9     2708.73     2875.90     20.58 o 
   1   1   9      818.17      896.07      6.81 o 
   2   1   9       72.15       58.70      1.25 o 
   3   1   9       88.07       91.11      1.89 o 
   4   1   9      378.96      388.38      6.37 o 
   5   1   9      130.49      147.88      5.64 o 
   6   1   9      185.75      177.13      5.86 o 
   7   1   9        9.79       10.76      2.28 o 
   8   1   9       75.87       85.82      5.10 o 
   9   1   9       18.29       15.97      4.26 o 
  10   1   9       16.85       33.10     11.69 o 
 -16   2   9      107.17       94.32      9.05 o 
 -15   2   9       69.77       62.26      8.60 o 
 -14   2   9       18.30       15.27      4.34 o 
 -13   2   9       29.47       14.92      4.25 o 
 -12   2   9      130.88      110.43      8.69 o 
 -11   2   9       16.84       24.24      4.93 o 
 -10   2   9        8.16        3.17      1.42 o 
  -9   2   9      207.66      185.68      5.15 o 
  -8   2   9      478.44      421.85      7.81 o 
  -7   2   9      147.92      151.99      2.38 o 
  -6   2   9      138.60      123.67      2.07 o 
  -5   2   9       54.24       59.09      1.52 o 
  -4   2   9       13.83       20.39      0.96 o 
  -3   2   9      185.57      210.12      2.31 o 
  -2   2   9      392.39      357.55      3.18 o 
  -1   2   9     1679.01     1592.99     10.11 o 
   0   2   9      456.71      411.93      4.86 o 
   1   2   9     1173.16     1386.00      9.09 o 
   2   2   9     2885.56     3004.03     20.64 o 
   3   2   9        0.71       -0.06      0.56 o 
   4   2   9       43.53       60.09      1.70 o 
   5   2   9       27.96       21.22      1.28 o 
   6   2   9       84.35      103.19      2.91 o 
   7   2   9       63.89       64.69      4.92 o 
   8   2   9      239.17      237.77      8.17 o 
   9   2   9      158.72      152.90      9.13 o 
  10   2   9       13.30       10.48      5.56 o 
  11   2   9       56.11       64.90      4.69 o 
  12   2   9        4.92       -1.18      2.21 o 
 -16   3   9        0.00       -2.40      3.10 o 
 -15   3   9       10.31        4.60      4.09 o 
 -14   3   9        0.66        3.03      3.63 o 
 -13   3   9       30.34       28.73      5.16 o 
 -12   3   9        3.28        3.05      3.01 o 
 -11   3   9      722.92      713.91     19.37 o 
 -10   3   9        0.12       -0.78      1.32 o 
  -9   3   9       76.98       85.77      3.34 o 
  -8   3   9      867.81      836.84      8.53 o 
  -7   3   9      133.14      117.55      2.24 o 
  -6   3   9       47.40       43.88      1.44 o 
  -5   3   9      955.55      980.73      6.76 o 
  -4   3   9     2281.65     2273.82     11.78 o 
  -3   3   9      203.22      192.46      2.25 o 
  -2   3   9      497.87      454.77      3.81 o 
  -1   3   9      196.04      187.51      2.34 o 
   0   3   9      568.65      600.53      5.33 o 
   1   3   9       94.16      106.58      1.98 o 
   2   3   9        0.46        1.02      0.62 o 
   3   3   9      188.77      168.31      2.51 o 
   4   3   9      506.03      492.07      4.96 o 
   5   3   9       28.65       15.23      1.40 o 
   6   3   9      826.15      750.23     10.50 o 
   7   3   9        0.07       -1.42      1.46 o 
   8   3   9      138.79      154.04      4.31 o 
   9   3   9       83.74       90.16      3.62 o 
  10   3   9       40.48       39.42      2.82 o 
  11   3   9       35.60       47.78      6.76 o 
  12   3   9        2.66        6.23      3.25 o 
 -15   4   9       69.16       77.40      8.31 o 
 -14   4   9       42.45       33.04     11.51 o 
 -13   4   9        7.45        6.26      3.57 o 
 -12   4   9      280.58      286.83     14.39 o 
 -11   4   9       48.13       35.16      4.46 o 
 -10   4   9      183.70      169.74      4.95 o 
  -9   4   9       67.90       74.06      3.42 o 
  -8   4   9     1843.54     1899.68     15.11 o 
  -7   4   9       50.49       51.29      1.97 o 
  -6   4   9      789.70      745.27      5.91 o 
  -5   4   9      293.84      321.82      3.36 o 
  -4   4   9       50.28       46.06      1.35 o 
  -3   4   9      690.67      670.35      4.84 o 
  -2   4   9     4423.43     4565.79     22.41 o 
  -1   4   9      162.48      133.77      2.00 o 
   0   4   9      677.71      619.80      5.15 o 
   1   4   9      161.66      174.45      3.79 o 
   2   4   9     1164.89     1158.69     10.16 o 
   3   4   9      135.25      158.53      3.29 o 
   4   4   9      478.72      493.81     10.93 o 
   5   4   9      930.67      880.51     17.79 o 
   6   4   9      245.88      222.45      4.81 o 
   7   4   9      214.83      228.77      6.80 o 
   8   4   9        4.60        4.26      1.60 o 
   9   4   9        1.27        2.76      2.65 o 
  10   4   9       25.69       20.22      2.63 o 
  11   4   9       20.03       11.51      2.61 o 
  12   4   9      108.17      126.96      7.21 o 
 -15   5   9        3.37        3.22      3.85 o 
 -14   5   9        6.22        8.74      4.03 o 
 -13   5   9        1.95        2.09      3.23 o 
 -12   5   9      221.54      211.85     10.67 o 
 -11   5   9       79.80      100.45      7.04 o 
 -10   5   9       70.89       68.01      3.74 o 
  -9   5   9     1288.92     1169.77     12.32 o 
  -8   5   9      263.60      276.51      4.40 o 
  -7   5   9       42.25       36.13      1.89 o 
  -6   5   9       83.90       87.01      2.05 o 
  -5   5   9      138.18      133.02      2.19 o 
  -4   5   9      262.42      289.07      3.12 o 
  -3   5   9        0.27        0.41      0.55 o 
  -2   5   9        6.17        6.62      0.73 o 
  -1   5   9        0.19        0.40      0.53 o 
   0   5   9      459.09      455.07      4.05 o 
   1   5   9     1262.09     1257.88     10.36 o 
   2   5   9      424.05      378.12      6.92 o 
   3   5   9      178.88      182.27      4.69 o 
   4   5   9      506.25      496.85     13.30 o 
   5   5   9        2.82        1.20      1.17 o 
   6   5   9        6.20       10.10      2.11 o 
   7   5   9       97.02      118.76      5.27 o 
   8   5   9        2.48        1.70      1.73 o 
   9   5   9       18.87       24.96      2.86 o 
  10   5   9       69.80       72.08      4.25 o 
  11   5   9       18.94       21.50      3.04 o 
 -15   6   9        0.13        2.15      3.61 o 
 -14   6   9      265.61      302.93     21.72 o 
 -13   6   9       17.04       25.37      5.22 o 
 -12   6   9        4.88        0.64      2.58 o 
 -11   6   9       27.57       21.71      4.00 o 
 -10   6   9        0.33        1.48      1.81 o 
  -9   6   9      180.27      175.01      4.02 o 
  -8   6   9       33.23       39.58      2.05 o 
  -7   6   9      154.80      142.99      3.16 o 
  -6   6   9      877.68      857.38      7.71 o 
  -5   6   9        0.04        0.72      0.70 o 
  -4   6   9      199.37      180.72      2.57 o 
  -3   6   9      124.28      140.59      2.35 o 
  -2   6   9      109.69      132.20      2.11 o 
  -1   6   9      376.12      379.60      3.57 o 
   0   6   9       12.30       13.86      1.05 o 
   1   6   9      386.36      315.13      7.25 o 
   2   6   9      146.11      168.10      5.53 o 
   3   6   9        7.04        9.11      1.48 o 
   4   6   9      403.60      365.11     10.09 o 
   5   6   9       48.34       43.48      3.11 o 
   6   6   9       65.71       84.91      3.97 o 
   7   6   9      452.74      401.26     16.56 o 
   8   6   9      125.73      110.78      5.00 o 
   9   6   9       15.43       17.41      3.03 o 
  10   6   9        0.10        4.01      5.86 o 
  11   6   9       17.29       17.06      3.55 o 
 -14   7   9       88.66      112.28     10.24 o 
 -13   7   9       28.94       22.01      4.89 o 
 -12   7   9        6.26        8.68      3.37 o 
 -11   7   9       41.15       42.46      5.15 o 
 -10   7   9       17.00       17.18      3.24 o 
  -9   7   9        7.50       10.70      1.97 o 
  -8   7   9      103.40       96.99      2.95 o 
  -7   7   9     1379.78     1320.98     11.47 o 
  -6   7   9     1926.56     1928.00     14.97 o 
  -5   7   9      234.10      216.69      3.16 o 
  -4   7   9       14.48       14.23      1.14 o 
  -3   7   9       29.99       24.86      1.50 o 
  -2   7   9       92.91       83.87      2.04 o 
  -1   7   9      128.78      133.23      2.50 o 
   0   7   9      156.50      173.76      3.31 o 
   1   7   9      935.83      878.26     11.25 o 
   2   7   9       21.83       26.05      2.19 o 
   3   7   9     1585.59     1562.14     31.84 o 
   4   7   9      108.90       98.65      5.08 o 
   5   7   9      215.57      233.55      9.08 o 
   6   7   9       14.60       17.86      4.51 o 
   7   7   9       39.21       41.51      3.55 o 
   8   7   9        0.11        0.32      1.80 o 
   9   7   9       29.55       37.60      3.98 o 
  10   7   9       82.69       94.49      7.31 o 
  11   7   9       73.47       91.13      6.68 o 
 -14   8   9       35.88       31.20      8.50 o 
 -13   8   9       44.24       46.82      6.82 o 
 -12   8   9       88.53      100.60      8.04 o 
 -11   8   9       17.32       17.97      3.54 o 
 -10   8   9       58.51       55.95      3.84 o 
  -9   8   9       16.68       10.56      2.03 o 
  -8   8   9      234.61      257.16      4.97 o 
  -7   8   9       18.04       19.76      1.70 o 
  -6   8   9      248.37      222.82      4.51 o 
  -5   8   9      113.45      114.85      3.29 o 
  -4   8   9      422.89      387.38      5.07 o 
  -3   8   9      108.74      102.19      2.90 o 
  -2   8   9      114.75      123.06      2.95 o 
  -1   8   9       35.57       43.53      1.84 o 
   0   8   9      691.02      701.36      8.15 o 
   1   8   9      161.63      172.11      4.70 o 
   2   8   9       30.38       11.57      1.73 o 
   3   8   9      477.91      476.04     13.77 o 
   4   8   9       49.27       46.03      4.03 o 
   5   8   9        2.82        1.44      1.31 o 
   6   8   9       53.71       48.18      4.03 o 
   7   8   9       66.95       64.46      7.70 o 
   8   8   9      193.10      213.01     10.55 o 
   9   8   9        8.28        4.47      2.91 o 
  10   8   9        4.97        9.05      2.57 o 
 -13   9   9       32.18       45.84      7.20 o 
 -12   9   9        0.74        0.78      2.96 o 
 -11   9   9        0.05        0.49      2.60 o 
 -10   9   9      102.10       88.21      4.68 o 
  -9   9   9       46.13       35.62      3.44 o 
  -8   9   9      310.40      307.14      6.03 o 
  -7   9   9       96.89       99.75      4.36 o 
  -6   9   9       16.07        3.58      1.48 o 
  -5   9   9      240.03      244.01      5.52 o 
  -4   9   9      293.40      278.26      5.45 o 
  -3   9   9       36.37       38.42      2.06 o 
  -2   9   9      474.68      418.89      5.39 o 
  -1   9   9        6.54       15.73      1.38 o 
   0   9   9      213.46      200.67      4.27 o 
   1   9   9       81.73       82.98      3.70 o 
   2   9   9        0.01       -0.39      1.74 o 
   3   9   9       13.71        9.45      2.62 o 
   4   9   9      297.78      300.07      9.95 o 
   5   9   9       73.05       63.42      5.25 o 
   6   9   9        3.42        4.86      4.03 o 
   7   9   9       51.45       46.93      4.28 o 
   8   9   9       58.97       64.07      5.65 o 
   9   9   9        4.29        6.62      2.33 o 
  10   9   9       79.02       56.55      5.64 o 
 -13  10   9      113.34      126.71     11.19 o 
 -12  10   9       10.43        8.65      6.06 o 
 -11  10   9      114.23      120.27      9.15 o 
 -10  10   9        4.28        1.85      3.21 o 
  -9  10   9       14.58       13.50      3.74 o 
  -8  10   9        5.10        5.84      1.89 o 
  -7  10   9      146.95      177.90      5.33 o 
  -6  10   9       10.72       10.19      2.17 o 
  -5  10   9       11.09        9.43      2.21 o 
  -4  10   9       27.30       32.79      2.72 o 
  -3  10   9       25.50       21.68      2.26 o 
  -2  10   9      132.27      130.02      3.29 o 
  -1  10   9      350.28      296.11      4.44 o 
   0  10   9      327.15      311.17      5.57 o 
   1  10   9      770.57      695.30      9.71 o 
   2  10   9       87.50       86.63      6.04 o 
   3  10   9      145.39      154.19      6.07 o 
   4  10   9        5.39        6.72      3.10 o 
   5  10   9        5.85        8.51      3.37 o 
   6  10   9       11.56       10.30      2.65 o 
   7  10   9        0.69       -2.08      3.50 o 
   8  10   9       37.79       33.03      5.53 o 
   9  10   9        8.66        8.72      3.13 o 
 -11  11   9       64.90       74.28      9.51 o 
 -10  11   9        0.07       -3.10      3.10 o 
  -9  11   9        7.93        8.34      3.54 o 
  -8  11   9       35.69       46.51      4.29 o 
  -7  11   9       20.34       20.28      2.76 o 
  -6  11   9      117.53      113.75      4.76 o 
  -5  11   9      108.81      113.58      4.72 o 
  -4  11   9        1.82        4.38      1.84 o 
  -3  11   9       14.19       15.23      2.27 o 
  -2  11   9       71.45       62.13      3.04 o 
  -1  11   9       35.91       32.88      2.25 o 
   0  11   9        6.61        5.06      1.78 o 
   1  11   9        5.27        5.37      1.75 o 
   2  11   9        1.22       -0.65      2.22 o 
   3  11   9      110.85      104.74      6.42 o 
   4  11   9       20.30       16.94      3.20 o 
   5  11   9        0.07        1.08      2.30 o 
   6  11   9        4.41        5.11      2.71 o 
   7  11   9       11.08        5.83      2.88 o 
   8  11   9        0.99        0.90      2.20 o 
 -11  12   9       16.92       20.82      7.39 o 
 -10  12   9        3.95       -3.34      3.34 o 
  -9  12   9      119.78      145.49      8.50 o 
  -8  12   9        0.00       -0.80      1.93 o 
  -7  12   9        3.03        1.27      1.96 o 
  -6  12   9        5.95        6.12      2.07 o 
  -5  12   9       66.10       63.74      4.07 o 
  -4  12   9      155.12      152.87      5.23 o 
  -3  12   9       97.26       78.27      4.23 o 
  -2  12   9       79.60       79.78      3.84 o 
  -1  12   9       15.20        9.19      1.95 o 
   0  12   9       25.46       22.84      2.91 o 
   1  12   9        7.66        8.59      1.83 o 
   2  12   9      163.95      157.84      6.85 o 
   3  12   9        2.43       -1.47      2.28 o 
   4  12   9        5.24        7.66      2.96 o 
   5  12   9       16.01       18.35      4.21 o 
   6  12   9       28.87       31.58      5.14 o 
   7  12   9        0.90        2.62      2.83 o 
 -10  13   9       72.72       91.49     20.97 o 
  -9  13   9       21.83       11.16      4.57 o 
  -8  13   9      186.30      189.38      8.71 o 
  -7  13   9       26.69       26.83      3.00 o 
  -6  13   9        4.83        7.06      2.13 o 
  -5  13   9      154.04      155.70      5.33 o 
  -4  13   9       22.90       16.69      2.54 o 
  -3  13   9       11.22       12.61      2.43 o 
  -2  13   9        6.99        6.99      2.37 o 
  -1  13   9        3.19        3.54      2.14 o 
   0  13   9       51.02       48.15      4.18 o 
   1  13   9      146.93      149.20      9.79 o 
   2  13   9        7.79       12.00      3.46 o 
   3  13   9       92.09       98.83      7.32 o 
   4  13   9       48.77       34.47      5.39 o 
   5  13   9        2.69        3.66      3.40 o 
   6  13   9        3.98        5.46      3.90 o 
  -8  14   9      280.75      311.41     10.64 o 
  -7  14   9       35.07       33.38      3.96 o 
  -6  14   9       17.63       10.43      2.60 o 
  -5  14   9      145.26      169.90      6.53 o 
  -4  14   9       10.75       11.64      2.57 o 
  -3  14   9        0.10       -1.03      2.08 o 
  -2  14   9      182.82      188.95      6.89 o 
  -1  14   9        6.19        7.48      3.71 o 
   0  14   9        0.57        1.89      2.82 o 
   1  14   9        5.03        1.61      5.45 o 
   2  14   9       83.12      100.68      8.57 o 
   3  14   9        1.58        1.85      4.15 o 
   4  14   9        3.01        3.10      3.35 o 
   5  14   9       27.06       27.63      8.42 o 
  -6  15   9        4.59        8.71      2.47 o 
  -5  15   9       50.60       58.05      4.40 o 
  -4  15   9        8.60        5.34      2.44 o 
  -3  15   9        9.84       17.89      2.78 o 
  -2  15   9       35.42       48.84      7.46 o 
  -1  15   9       77.75       81.85      5.97 o 
   0  15   9       16.10       13.08      4.03 o 
   1  15   9        2.13        3.96      4.48 o 
   2  15   9       17.22       25.89      9.17 o 
 -16   0  10      134.26      165.27     15.16 o 
 -15   0  10       32.52       34.40      8.53 o 
 -14   0  10        8.74        8.97      5.36 o 
 -13   0  10       11.17       12.06      5.62 o 
 -12   0  10      429.52      449.69     21.72 o 
 -11   0  10        2.96        3.42      3.59 o 
 -10   0  10      464.67      451.20     11.86 o 
  -9   0  10        0.05       -1.26      1.26 o 
  -8   0  10        2.00        4.40      1.50 o 
  -7   0  10       49.69       63.57      2.93 o 
  -6   0  10       13.23        8.87      1.28 o 
  -5   0  10       14.79       27.07      1.68 o 
  -4   0  10      405.87      461.58      5.54 o 
  -3   0  10      151.69      134.16      2.70 o 
  -2   0  10       87.17      168.86      3.02 o 
  -1   0  10     5274.63     5497.70     43.05 o 
   0   0  10       22.39       47.62      2.37 o 
   1   0  10     1561.99     1709.81     17.09 o 
   2   0  10     4021.91     4295.41     35.78 o 
   3   0  10     1076.85     1245.70     12.36 o 
   4   0  10      143.07      157.69      5.20 o 
   5   0  10      403.27      440.74     15.91 o 
   6   0  10      444.55      404.68     13.69 o 
   7   0  10      628.18      640.18     17.58 o 
   8   0  10      407.36      450.97     14.79 o 
   9   0  10       25.54       33.05      6.66 o 
 -16   1  10       20.89       19.96      5.18 o 
 -15   1  10       26.01       22.05      5.15 o 
 -14   1  10        8.34        5.84      4.35 o 
 -13   1  10      102.50       95.78      8.42 o 
 -12   1  10      191.22      179.19     10.84 o 
 -11   1  10      105.05      102.25      5.44 o 
 -10   1  10        0.03        2.03      1.52 o 
  -9   1  10     1119.43     1159.90      9.95 o 
  -8   1  10      350.05      335.95      4.13 o 
  -7   1  10      733.84      725.73      6.60 o 
  -6   1  10        6.58       11.81      0.99 o 
  -5   1  10      818.54      759.07      6.08 o 
  -4   1  10     3534.70     3654.73     19.04 o 
  -3   1  10        6.96       14.42      0.83 o 
  -2   1  10       44.57       25.53      0.90 o 
  -1   1  10        3.78        0.89      0.50 o 
   0   1  10     1054.84     1051.19      9.26 o 
   1   1  10       81.41      105.23      1.88 o 
   2   1  10      501.62      510.57      4.63 o 
   3   1  10      148.84      150.04      2.03 o 
   4   1  10      114.92      135.51      3.32 o 
   5   1  10      187.48      132.98      3.08 o 
   6   1  10      320.22      286.77      8.40 o 
   7   1  10      180.31      159.08      6.15 o 
   8   1  10        0.63        2.12      1.99 o 
   9   1  10        5.47        4.06      3.32 o 
  10   1  10        9.42       11.17      9.64 o 
 -16   2  10      154.82      154.90     10.29 o 
 -15   2  10      115.45      111.11      9.59 o 
 -14   2  10        9.72       11.00      4.10 o 
 -13   2  10      123.00      114.08      9.35 o 
 -12   2  10       60.01       57.79      8.38 o 
 -11   2  10      325.99      347.72     17.56 o 
 -10   2  10       47.07       46.95      3.04 o 
  -9   2  10      416.35      435.25      5.22 o 
  -8   2  10       56.93       51.45      2.21 o 
  -7   2  10      298.54      299.74      3.95 o 
  -6   2  10      769.43      762.91      5.94 o 
  -5   2  10      298.97      352.35      3.72 o 
  -4   2  10     4428.02     4695.55     23.83 o 
  -3   2  10      305.75      315.70      3.02 o 
  -2   2  10       62.77       53.35      1.28 o 
  -1   2  10       25.97       23.02      1.02 o 
   0   2  10        4.83        2.21      0.92 o 
   1   2  10      230.35      225.92      2.93 o 
   2   2  10      810.45      886.14      6.85 o 
   3   2  10       75.13       89.45      1.80 o 
   4   2  10      179.96      146.77      2.75 o 
   5   2  10       64.04       65.60      2.52 o 
   6   2  10        0.36        0.90      1.00 o 
   7   2  10        0.36        0.31      1.51 o 
   8   2  10       24.70       17.91      4.23 o 
   9   2  10       19.48       18.11      3.04 o 
  10   2  10      142.59      140.49     21.18 o 
  11   2  10       87.31      107.82      5.66 o 
 -16   3  10        0.43        5.54      4.07 o 
 -15   3  10       55.51       65.15      7.94 o 
 -14   3  10       29.97       32.73      5.89 o 
 -13   3  10        6.34        7.20      3.82 o 
 -12   3  10       15.24       18.65      4.51 o 
 -11   3  10       88.25       81.53      6.13 o 
 -10   3  10        9.76        9.69      1.95 o 
  -9   3  10       87.18       82.42      2.68 o 
  -8   3  10        9.68       11.09      1.41 o 
  -7   3  10      335.13      334.82      4.33 o 
  -6   3  10      128.97      122.50      2.21 o 
  -5   3  10       49.12       56.14      1.66 o 
  -4   3  10        4.22        1.97      0.63 o 
  -3   3  10       12.79        7.57      0.72 o 
  -2   3  10      644.44      665.65      5.55 o 
  -1   3  10       40.61       25.89      1.15 o 
   0   3  10      146.03      141.99      2.52 o 
   1   3  10      263.58      297.06      3.79 o 
   2   3  10     1259.38     1261.62     10.29 o 
   3   3  10       35.80       23.38      1.40 o 
   4   3  10      226.06      212.49      4.16 o 
   5   3  10     1300.34     1247.89     13.98 o 
   6   3  10        4.66        4.38      2.00 o 
   7   3  10       69.71       71.32      3.07 o 
   8   3  10      191.34      201.32     10.63 o 
   9   3  10      385.86      382.36     10.61 o 
  10   3  10       60.30       56.44      3.26 o 
  11   3  10      183.11      196.60      6.08 o 
 -15   4  10       53.30       56.11      7.95 o 
 -14   4  10       73.96       73.34      8.09 o 
 -13   4  10       15.02        8.09      3.88 o 
 -12   4  10       15.45       11.05      8.37 o 
 -11   4  10       11.77        6.84      3.62 o 
 -10   4  10       81.40       74.60      3.85 o 
  -9   4  10      842.81      830.65      8.71 o 
  -8   4  10        2.02        2.06      1.16 o 
  -7   4  10        9.82        9.98      1.14 o 
  -6   4  10      308.09      332.61      3.66 o 
  -5   4  10        7.48        2.90      0.76 o 
  -4   4  10        5.90       16.62      0.95 o 
  -3   4  10     1121.01     1155.51      7.21 o 
  -2   4  10       41.22       35.57      1.26 o 
  -1   4  10     1200.01     1098.97      7.85 o 
   0   4  10       97.07      108.78      2.07 o 
   1   4  10        0.99       -0.18      0.78 o 
   2   4  10       19.74       20.27      1.43 o 
   3   4  10        5.08        5.00      1.22 o 
   4   4  10      109.61      112.77      3.84 o 
   5   4  10     2107.31     2025.54     24.81 o 
   6   4  10      473.28      448.35      8.23 o 
   7   4  10        0.13       -1.40      1.40 o 
   8   4  10        7.38        4.66      2.99 o 
   9   4  10        2.64        2.60      2.93 o 
  10   4  10       31.80       32.27      3.03 o 
  11   4  10       44.22       47.86      7.71 o 
 -15   5  10       47.49       56.69      7.50 o 
 -14   5  10       16.75       27.14      5.90 o 
 -13   5  10       24.06       20.19      4.92 o 
 -12   5  10        1.38        4.85      3.30 o 
 -11   5  10      358.70      368.90      8.28 o 
 -10   5  10       55.85       43.80      3.15 o 
  -9   5  10      185.50      177.14      3.68 o 
  -8   5  10      531.04      540.75      6.55 o 
  -7   5  10       64.94       53.79      2.36 o 
  -6   5  10      844.25      830.90      7.11 o 
  -5   5  10        0.86        0.30      0.67 o 
  -4   5  10      305.23      333.12      3.54 o 
  -3   5  10       64.69       78.21      1.76 o 
  -2   5  10       90.67       86.19      1.79 o 
  -1   5  10      107.12       99.65      1.93 o 
   0   5  10      242.86      245.47      2.92 o 
   1   5  10      459.84      424.65      5.63 o 
   2   5  10        0.77        0.92      0.97 o 
   3   5  10      717.23      725.29     10.85 o 
   4   5  10      917.92      863.94     13.03 o 
   5   5  10       59.47       49.23      2.97 o 
   6   5  10       83.88       64.97      4.49 o 
   7   5  10       23.77       25.49      3.22 o 
   8   5  10        3.96        0.35      1.64 o 
   9   5  10        5.90        5.78      2.30 o 
  10   5  10       52.76       60.90      4.25 o 
  11   5  10       14.11       21.40      5.21 o 
 -15   6  10       29.17       36.02      6.51 o 
 -14   6  10       12.82       13.74      4.79 o 
 -13   6  10       65.92       70.13     17.11 o 
 -12   6  10       58.46       71.03      6.62 o 
 -11   6  10       50.00       61.26      3.91 o 
 -10   6  10       18.24       22.08      2.79 o 
  -9   6  10        2.32        4.48      1.33 o 
  -8   6  10      102.85       93.83      3.15 o 
  -7   6  10     1310.86     1214.49     10.73 o 
  -6   6  10      145.12      121.58      2.80 o 
  -5   6  10      241.12      219.49      3.13 o 
  -4   6  10       43.31       37.04      1.58 o 
  -3   6  10       61.28       71.20      2.06 o 
  -2   6  10     1137.88     1058.17      7.97 o 
  -1   6  10     1269.43     1167.43      9.65 o 
   0   6  10      284.60      297.37      5.05 o 
   1   6  10      731.88      686.61      9.54 o 
   2   6  10      112.93      102.91      4.32 o 
   3   6  10     1410.95     1308.19     28.32 o 
   4   6  10       61.94       71.19      3.33 o 
   5   6  10       58.01       58.20      3.61 o 
   6   6  10        6.42        6.12      1.74 o 
   7   6  10       75.50       76.34      5.01 o 
   8   6  10      197.90      189.82      7.08 o 
   9   6  10        6.46        3.48      2.23 o 
  10   6  10       11.17       11.67      3.33 o 
  11   6  10       16.60       23.52      3.88 o 
 -14   7  10       19.48       21.06      5.30 o 
 -13   7  10        1.38        4.32      4.51 o 
 -12   7  10        4.60        0.98      2.88 o 
 -11   7  10       31.42       28.91      2.99 o 
 -10   7  10       41.28       35.53      3.78 o 
  -9   7  10        0.15       -0.40      1.21 o 
  -8   7  10      337.54      335.37      5.18 o 
  -7   7  10      107.26      119.93      3.12 o 
  -6   7  10      686.86      728.23      8.83 o 
  -5   7  10       35.72       29.44      1.77 o 
  -4   7  10      561.99      511.23      5.56 o 
  -3   7  10      103.07       94.81      2.55 o 
  -2   7  10      184.57      169.52      2.96 o 
  -1   7  10      246.54      229.58      3.80 o 
   0   7  10      253.08      210.60      4.05 o 
   1   7  10       49.74       54.96      3.06 o 
   2   7  10      138.08      134.59      4.45 o 
   3   7  10      673.10      574.53     16.30 o 
   4   7  10        0.03        1.97      2.45 o 
   5   7  10       37.93       39.05      4.53 o 
   6   7  10        0.93        3.88      1.78 o 
   7   7  10        3.63        1.92      1.73 o 
   8   7  10      132.15      140.44      5.95 o 
   9   7  10       10.65        9.83      3.00 o 
  10   7  10       27.99       25.92      4.09 o 
 -14   8  10       29.74       29.23      6.25 o 
 -13   8  10       10.97       11.75      6.18 o 
 -12   8  10       13.99       13.30      6.28 o 
 -11   8  10        9.77        5.04      2.15 o 
 -10   8  10        5.55        2.92      2.31 o 
  -9   8  10       44.65       43.76      3.16 o 
  -8   8  10      251.82      273.42      5.72 o 
  -7   8  10       29.90       32.42      3.02 o 
  -6   8  10        3.56        9.79      1.83 o 
  -5   8  10      151.81      152.02      4.97 o 
  -4   8  10       66.18       50.55      2.21 o 
  -3   8  10       15.40       13.58      1.49 o 
  -2   8  10       37.53       33.43      1.83 o 
  -1   8  10      352.99      329.53      4.53 o 
   0   8  10        4.00        7.61      1.25 o 
   1   8  10      116.65      105.44      3.99 o 
   2   8  10      161.69      170.70      5.25 o 
   3   8  10      425.05      393.42      8.73 o 
   4   8  10      224.41      217.26     12.06 o 
   5   8  10       64.38       69.99      5.57 o 
   6   8  10        0.02       -1.18      1.59 o 
   7   8  10        3.97        2.57      1.55 o 
   8   8  10      122.77      141.87      7.77 o 
   9   8  10      101.30      100.12      6.68 o 
  10   8  10        0.03       -0.72      2.08 o 
 -13   9  10       37.79       38.23      6.66 o 
 -12   9  10       15.30       10.65      3.90 o 
 -11   9  10       47.96       69.21      6.10 o 
 -10   9  10       19.77       13.74      3.52 o 
  -9   9  10      423.25      454.23      8.91 o 
  -8   9  10       19.05       19.19      2.77 o 
  -7   9  10       59.91       44.84      3.32 o 
  -6   9  10       37.40       41.15      3.28 o 
  -5   9  10       13.97       10.47      1.97 o 
  -4   9  10        1.17        0.36      1.30 o 
  -3   9  10        3.47        3.42      1.27 o 
  -2   9  10      252.61      215.12      3.96 o 
  -1   9  10      135.19      129.42      3.16 o 
   0   9  10       33.79       37.40      2.19 o 
   1   9  10      770.85      769.15     12.84 o 
   2   9  10       63.82       69.15      4.53 o 
   3   9  10       20.14       27.26      3.05 o 
   4   9  10      141.03      155.70      6.00 o 
   5   9  10       15.71       17.33      5.06 o 
   6   9  10        0.00        2.25      1.80 o 
   7   9  10      205.85      225.96      7.78 o 
   8   9  10       10.08        3.94      2.30 o 
   9   9  10        4.69        8.93      4.57 o 
 -12  10  10        0.51        4.07      6.98 o 
 -11  10  10      113.84      143.52     10.13 o 
 -10  10  10        1.73       -2.02      2.88 o 
  -9  10  10        5.74        4.53      2.28 o 
  -8  10  10      128.90      131.63      4.50 o 
  -7  10  10       12.30        8.37      2.25 o 
  -6  10  10       51.62       58.60      4.09 o 
  -5  10  10       13.27       14.79      2.41 o 
  -4  10  10      213.93      211.02      6.15 o 
  -3  10  10      113.47      107.27      3.86 o 
  -2  10  10      173.40      176.54      3.77 o 
  -1  10  10      144.69      159.81      3.60 o 
   0  10  10      269.98      250.00      4.93 o 
   1  10  10       27.58       25.69      3.89 o 
   2  10  10       89.39       95.49      5.37 o 
   3  10  10      154.46      130.00      5.78 o 
   4  10  10       13.88       13.72      2.91 o 
   5  10  10       26.13       24.70      3.59 o 
   6  10  10       78.71       72.21      5.83 o 
   7  10  10       28.94       28.11      4.29 o 
   8  10  10       69.35       58.49      6.16 o 
 -12  11  10       21.81       17.49      9.31 o 
 -11  11  10       18.61       24.76      7.16 o 
 -10  11  10       34.17       48.20      5.82 o 
  -9  11  10       17.27       18.19      3.54 o 
  -8  11  10       17.23       16.90      2.41 o 
  -7  11  10       38.01       30.36      3.05 o 
  -6  11  10        6.69       13.24      2.82 o 
  -5  11  10       23.96       23.95      2.76 o 
  -4  11  10        2.79       -0.62      1.87 o 
  -3  11  10        2.54        1.70      1.95 o 
  -2  11  10       38.85       23.99      2.18 o 
  -1  11  10        6.64        6.37      1.75 o 
   0  11  10      316.61      265.96      5.54 o 
   1  11  10      138.96      137.42      6.46 o 
   2  11  10        0.03        0.83      2.07 o 
   3  11  10      139.28      147.53      7.13 o 
   4  11  10       12.35       17.41      3.44 o 
   5  11  10        3.50        2.64      2.19 o 
   6  11  10        4.04        5.27      2.85 o 
   7  11  10       29.19       27.36      4.56 o 
   8  11  10        0.76        1.40      2.40 o 
 -11  12  10      219.76      259.13     14.70 o 
 -10  12  10      344.43      358.57     12.98 o 
  -9  12  10        0.25        1.11      3.60 o 
  -8  12  10       16.03       14.91      2.77 o 
  -7  12  10      103.72      117.33      4.77 o 
  -6  12  10       99.40      108.74      5.22 o 
  -5  12  10       28.31       34.07      3.59 o 
  -4  12  10        1.33        0.07      2.02 o 
  -3  12  10       47.88       42.09      3.35 o 
  -2  12  10      200.71      189.58      5.37 o 
  -1  12  10        1.69        2.10      1.71 o 
   0  12  10       12.84       17.55      2.21 o 
   1  12  10        0.59       -2.19      2.48 o 
   2  12  10       52.15       57.44      4.59 o 
   3  12  10       57.42       57.40      5.24 o 
   4  12  10        0.00       -0.34      2.79 o 
   5  12  10        1.51        4.60      2.90 o 
   6  12  10        5.82       10.17      3.50 o 
   7  12  10       26.16       30.59      5.24 o 
 -10  13  10       87.94       82.79      9.75 o 
  -9  13  10       38.52       51.06      5.65 o 
  -8  13  10       74.90       87.74      9.55 o 
  -7  13  10       37.97       46.06      3.60 o 
  -6  13  10        5.30        3.30      2.31 o 
  -5  13  10        0.54        2.34      1.97 o 
  -4  13  10        2.72        3.53      2.57 o 
  -3  13  10       54.91       62.60      3.99 o 
  -2  13  10        0.45        1.12      2.21 o 
  -1  13  10       32.88       28.14      3.57 o 
   0  13  10       17.42       21.55      2.70 o 
   1  13  10      154.34      145.22      6.42 o 
   2  13  10        1.61        0.85      2.72 o 
   3  13  10       15.60       23.75      4.66 o 
   4  13  10       57.34       45.37      5.98 o 
   5  13  10        0.00        6.22      7.01 o 
  -8  14  10       10.10       14.33      3.77 o 
  -7  14  10      244.83      291.01      7.20 o 
  -6  14  10      283.49      279.43      7.91 o 
  -5  14  10       84.99       90.36      4.90 o 
  -4  14  10       11.19       13.72      2.64 o 
  -3  14  10       22.27       26.30      3.07 o 
  -2  14  10       75.41       81.33      5.45 o 
  -1  14  10        3.16        0.19      3.31 o 
   0  14  10        0.98        5.14      2.49 o 
   1  14  10      126.14      139.53     18.78 o 
   2  14  10        0.01        2.00      4.00 o 
   3  14  10        0.01        5.59      3.70 o 
   4  14  10       21.01       18.74      5.44 o 
  -6  15  10       22.37       25.67      3.38 o 
  -5  15  10       22.37       20.72      3.59 o 
  -4  15  10        4.14        8.85      2.35 o 
  -3  15  10      207.81      234.19      7.33 o 
  -2  15  10       65.38       71.32      5.52 o 
  -1  15  10       59.81       55.25      5.43 o 
   0  15  10       14.42       22.98      5.61 o 
   1  15  10        6.47        5.70      5.95 o 
 -16   1  11       10.93       13.62      5.14 o 
 -15   1  11      180.02      196.44     11.51 o 
 -14   1  11      228.19      197.19     11.18 o 
 -13   1  11        1.32        0.48      2.90 o 
 -12   1  11      287.41      284.21     12.31 o 
 -11   1  11       75.58       69.47      4.06 o 
 -10   1  11       44.41       40.85      2.46 o 
  -9   1  11        0.48        2.30      1.19 o 
  -8   1  11       59.60       58.81      2.26 o 
  -7   1  11       96.92       90.65      2.28 o 
  -6   1  11       25.08       34.94      1.49 o 
  -5   1  11       62.47       81.17      1.93 o 
  -4   1  11      430.30      451.85      4.15 o 
  -3   1  11      652.83      686.34      5.32 o 
  -2   1  11        1.27       -0.25      0.56 o 
  -1   1  11       31.04       43.73      1.35 o 
   0   1  11     1976.19     1981.02     20.29 o 
   1   1  11      592.89      607.90      6.86 o 
   2   1  11       12.03       19.49      2.08 o 
   3   1  11      687.99      663.76      7.01 o 
   4   1  11      102.10       64.55      1.72 o 
   5   1  11      282.05      278.10      8.21 o 
   6   1  11      148.25      162.54      4.59 o 
   7   1  11      148.87      151.29      6.30 o 
   8   1  11       44.86       41.48      4.55 o 
   9   1  11       83.12       78.89      8.02 o 
  10   1  11       67.15       82.53     17.49 o 
 -16   2  11       24.01       28.39      6.02 o 
 -15   2  11       96.00       95.77      9.36 o 
 -14   2  11      140.64      142.18     10.18 o 
 -13   2  11       14.16        4.91      3.74 o 
 -12   2  11      222.60      228.32     13.63 o 
 -11   2  11      547.77      537.06     10.74 o 
 -10   2  11      366.73      344.64      5.84 o 
  -9   2  11      268.78      249.39      4.51 o 
  -8   2  11      350.67      357.32      4.81 o 
  -7   2  11        1.08        0.46      0.88 o 
  -6   2  11       64.18       76.08      1.96 o 
  -5   2  11      263.67      237.40      3.11 o 
  -4   2  11       11.73        4.85      0.70 o 
  -3   2  11      215.67      223.76      2.85 o 
  -2   2  11        5.87        2.07      0.75 o 
  -1   2  11        3.24        3.42      0.65 o 
   0   2  11      131.75      133.34      3.21 o 
   1   2  11        3.06        3.34      0.79 o 
   2   2  11        7.20        6.16      1.03 o 
   3   2  11     1060.73     1025.30      9.69 o 
   4   2  11      295.90      288.44      6.62 o 
   5   2  11      128.84      121.64      3.84 o 
   6   2  11       34.05       25.75      2.60 o 
   7   2  11        0.00        0.48      1.09 o 
   8   2  11       58.31       69.85      4.38 o 
   9   2  11       91.06      103.14      7.57 o 
  10   2  11      153.73      138.60     21.73 o 
 -16   3  11       18.45       16.07      5.20 o 
 -15   3  11       97.57       99.78     18.08 o 
 -14   3  11       53.45       59.78      7.45 o 
 -13   3  11       41.61       36.01      6.60 o 
 -12   3  11       24.40       31.25      8.48 o 
 -11   3  11      113.36       91.44      5.90 o 
 -10   3  11      104.78      107.48      3.50 o 
  -9   3  11        1.29       -0.14      1.20 o 
  -8   3  11      524.01      497.67      6.18 o 
  -7   3  11      407.78      403.20      4.68 o 
  -6   3  11      250.39      263.44      3.35 o 
  -5   3  11       27.15       43.37      1.56 o 
  -4   3  11       99.16       83.94      1.82 o 
  -3   3  11      808.96      808.06      5.96 o 
  -2   3  11      412.69      403.08      4.01 o 
  -1   3  11      193.14      232.67      2.95 o 
   0   3  11        0.28        0.47      0.88 o 
   1   3  11        3.35        6.73      0.98 o 
   2   3  11      299.42      273.62      4.12 o 
   3   3  11      179.23      187.06      4.25 o 
   4   3  11        3.27        0.08      1.25 o 
   5   3  11      370.03      337.01      7.16 o 
   6   3  11        9.90       16.65      1.57 o 
   7   3  11      125.06      129.62      4.30 o 
   8   3  11       43.29       45.39      3.82 o 
   9   3  11        5.95        3.36      2.14 o 
  10   3  11        0.05        2.81      2.91 o 
  11   3  11      151.64      168.40      5.69 o 
 -15   4  11        9.30       12.33      4.77 o 
 -14   4  11        2.37        1.65      3.26 o 
 -13   4  11       92.39      115.88      9.64 o 
 -12   4  11        9.52        3.99      3.29 o 
 -11   4  11       22.52       21.88      3.12 o 
 -10   4  11       50.19       43.58      2.56 o 
  -9   4  11     1072.79     1009.02     10.62 o 
  -8   4  11      246.42      239.90      4.26 o 
  -7   4  11        2.13        2.82      1.15 o 
  -6   4  11      480.83      485.20      4.75 o 
  -5   4  11      857.41      800.87      6.46 o 
  -4   4  11       14.94       15.50      1.02 o 
  -3   4  11      306.75      293.35      3.22 o 
  -2   4  11       80.92       75.72      1.84 o 
  -1   4  11      504.16      529.70      4.94 o 
   0   4  11     1282.38     1286.17     12.53 o 
   1   4  11      180.20      198.41      3.73 o 
   2   4  11       56.35       57.71      2.50 o 
   3   4  11       91.84       83.43      3.30 o 
   4   4  11       89.20       82.75      3.23 o 
   5   4  11        9.19        7.28      1.80 o 
   6   4  11       18.97       16.94      2.39 o 
   7   4  11        0.12        0.37      1.58 o 
   8   4  11       33.94       51.89      4.76 o 
   9   4  11       66.48       63.10      4.70 o 
  10   4  11       13.29       13.74      2.71 o 
  11   4  11        0.75       -0.87      2.03 o 
 -15   5  11        0.51       -0.44      3.62 o 
 -14   5  11        3.65        1.21      3.69 o 
 -13   5  11      138.16      144.76     10.28 o 
 -12   5  11        1.93        3.84      3.30 o 
 -11   5  11        2.16        2.78      2.20 o 
 -10   5  11       11.89        8.75      2.11 o 
  -9   5  11      166.86      145.17      3.67 o 
  -8   5  11        0.05       -0.51      1.19 o 
  -7   5  11       85.07       86.62      2.77 o 
  -6   5  11      181.21      190.66      3.13 o 
  -5   5  11     1562.98     1473.26     10.34 o 
  -4   5  11      669.19      620.49      6.18 o 
  -3   5  11        0.81        1.20      0.82 o 
  -2   5  11        2.21        3.77      0.80 o 
  -1   5  11        9.96        6.79      1.01 o 
   0   5  11      466.58      436.13      5.77 o 
   1   5  11      713.49      610.54     14.98 o 
   2   5  11       75.77       79.54      4.50 o 
   3   5  11       16.36       14.79      1.87 o 
   4   5  11      233.22      253.88      5.92 o 
   5   5  11        9.80        8.90      3.51 o 
   6   5  11      189.89      180.87      7.04 o 
   7   5  11       43.46       28.15      2.95 o 
   8   5  11        0.23        2.82      1.84 o 
   9   5  11      210.99      228.81      6.91 o 
  10   5  11        6.05        9.98      2.94 o 
 -15   6  11       16.58       10.57      5.78 o 
 -14   6  11        6.93        7.48      4.21 o 
 -13   6  11        4.27        4.97      5.34 o 
 -12   6  11        9.42        7.18      3.01 o 
 -11   6  11        0.05       -1.11      2.07 o 
 -10   6  11       25.97       18.57      2.98 o 
  -9   6  11       95.70       98.85      3.46 o 
  -8   6  11       39.05       44.00      2.53 o 
  -7   6  11      341.36      320.20      5.05 o 
  -6   6  11      132.44      119.55      3.34 o 
  -5   6  11      887.56      853.99      7.62 o 
  -4   6  11      313.25      289.58      4.19 o 
  -3   6  11      532.03      587.97      5.95 o 
  -2   6  11     2254.61     2179.52     14.18 o 
  -1   6  11       39.44       40.76      2.09 o 
   0   6  11        5.44        2.99      1.28 o 
   1   6  11      242.74      225.26      7.03 o 
   2   6  11        0.06        0.12      1.36 o 
   3   6  11     1462.13     1383.57     23.09 o 
   4   6  11       76.86       78.12      4.42 o 
   5   6  11        0.48        2.66      1.45 o 
   6   6  11       55.45       52.84      4.40 o 
   7   6  11       69.92       60.04      3.97 o 
   8   6  11       18.63       22.71      2.87 o 
   9   6  11        0.46        1.75      2.61 o 
  10   6  11      110.05      120.65      6.57 o 
 -14   7  11      113.14      120.79     10.74 o 
 -13   7  11       35.72       38.09      6.56 o 
 -12   7  11        0.57        0.41      2.61 o 
 -11   7  11       34.21       24.61      3.00 o 
 -10   7  11        3.57        2.32      3.17 o 
  -9   7  11       22.48       20.37      2.22 o 
  -8   7  11      249.75      225.15      5.62 o 
  -7   7  11     1896.58     1838.87     20.34 o 
  -6   7  11      271.71      301.68      7.63 o 
  -5   7  11       45.75       41.63      2.03 o 
  -4   7  11      353.22      288.98      4.19 o 
  -3   7  11      274.62      253.09      3.73 o 
  -2   7  11      827.52      760.60      7.03 o 
  -1   7  11      254.48      251.73      4.57 o 
   0   7  11       77.46       70.98      3.49 o 
   1   7  11       13.69       12.06      1.99 o 
   2   7  11        0.85        0.24      0.96 o 
   3   7  11        0.00        1.10      1.58 o 
   4   7  11        1.64       -0.26      1.51 o 
   5   7  11        2.89        3.72      1.37 o 
   6   7  11       29.69       25.92      2.99 o 
   7   7  11        1.15        4.14      1.90 o 
   8   7  11      173.00      189.97      6.78 o 
   9   7  11        1.22        5.95      2.45 o 
  10   7  11        9.56        4.87      2.81 o 
 -14   8  11       78.12       89.02      9.58 o 
 -13   8  11       43.00       35.30      6.48 o 
 -12   8  11        8.33        6.76      3.38 o 
 -11   8  11        1.22       -0.85      2.31 o 
 -10   8  11       15.01        9.02      3.48 o 
  -9   8  11        6.76        6.56      2.82 o 
  -8   8  11        0.76       -1.03      2.00 o 
  -7   8  11        1.80        3.23      2.03 o 
  -6   8  11       77.69       88.73      3.80 o 
  -5   8  11       52.93       42.65      2.83 o 
  -4   8  11      233.60      189.17      3.67 o 
  -3   8  11       42.28       35.81      2.13 o 
  -2   8  11       15.77       16.95      1.53 o 
  -1   8  11        0.05       -0.75      1.08 o 
   0   8  11       55.29       54.84      3.11 o 
   1   8  11        7.65       11.06      2.11 o 
   2   8  11        4.28        3.96      2.01 o 
   3   8  11       31.05       34.96      3.35 o 
   4   8  11        4.54        3.37      1.64 o 
   5   8  11       30.60       37.71      3.76 o 
   6   8  11        1.58       -0.46      1.66 o 
   7   8  11        0.62        4.14      2.34 o 
   8   8  11       72.74       77.87      5.65 o 
   9   8  11       96.55       87.98      6.78 o 
 -12   9  11       27.62       52.85     13.06 o 
 -11   9  11      131.52      140.28      7.03 o 
 -10   9  11       72.24       52.35      6.04 o 
  -9   9  11      430.35      426.94      8.44 o 
  -8   9  11      280.97      283.63      7.15 o 
  -7   9  11      138.55      160.74      5.71 o 
  -6   9  11       28.66       28.92      2.93 o 
  -5   9  11       68.48       69.97      3.82 o 
  -4   9  11      187.27      166.28      4.30 o 
  -3   9  11        7.47        5.31      1.40 o 
  -2   9  11        0.12        0.90      1.16 o 
  -1   9  11        8.69        4.90      1.41 o 
   0   9  11       80.51       73.21      3.63 o 
   1   9  11      201.58      186.18      6.37 o 
   2   9  11        1.43        1.60      1.91 o 
   3   9  11      327.31      332.44      8.52 o 
   4   9  11        7.18        4.84      2.25 o 
   5   9  11        9.99        5.89      2.36 o 
   6   9  11        1.42        1.38      1.77 o 
   7   9  11      151.35      159.10     10.06 o 
   8   9  11       35.87       31.13      8.25 o 
   9   9  11        4.95        6.35      2.41 o 
 -12  10  11      287.40      319.61     15.46 o 
 -11  10  11       73.27       71.61      6.20 o 
 -10  10  11      169.69      182.17      9.74 o 
  -9  10  11       37.59       43.11      4.08 o 
  -8  10  11       14.08        9.31      2.67 o 
  -7  10  11       19.95       15.50      2.51 o 
  -6  10  11       83.66       84.15      4.51 o 
  -5  10  11       15.79       14.95      2.34 o 
  -4  10  11       15.71       11.88      2.53 o 
  -3  10  11       47.07       34.18      2.57 o 
  -2  10  11      321.36      293.13      5.18 o 
  -1  10  11       57.56       58.84      2.99 o 
   0  10  11       74.73       70.12      3.97 o 
   1  10  11      121.61      132.60      7.41 o 
   2  10  11      198.06      189.07      6.66 o 
   3  10  11        0.33        3.42      2.05 o 
   4  10  11       18.36       16.30      3.26 o 
   5  10  11      305.10      294.21      9.23 o 
   6  10  11      131.55      139.54      9.43 o 
   7  10  11       77.90       75.09      7.38 o 
   8  10  11      164.16      188.84      8.27 o 
 -12  11  11       15.32       30.97      7.90 o 
 -11  11  11       32.85       33.28      4.96 o 
 -10  11  11       34.36       27.51      5.25 o 
  -9  11  11       17.61       11.85      3.29 o 
  -8  11  11       10.40       10.94      2.47 o 
  -7  11  11        1.78        2.66      2.39 o 
  -6  11  11       22.36       24.00      2.84 o 
  -5  11  11        0.27        0.00      1.88 o 
  -4  11  11        5.02        5.20      2.08 o 
  -3  11  11        0.01       -0.76      1.88 o 
  -2  11  11        3.95        3.42      2.36 o 
  -1  11  11        1.98        4.09      1.62 o 
   0  11  11        4.36        1.44      1.98 o 
   1  11  11        0.24       -1.04      1.70 o 
   2  11  11        9.23        8.09      3.17 o 
   3  11  11        8.29        8.56      2.79 o 
   4  11  11        7.46        6.49      3.65 o 
   5  11  11       23.96       35.25     20.76 o 
   6  11  11        0.03        0.51      2.64 o 
   7  11  11        2.84        6.65      2.60 o 
 -11  12  11        1.98        1.83      6.26 o 
 -10  12  11      416.49      485.63     14.69 o 
  -9  12  11      115.87      111.00      7.19 o 
  -8  12  11       38.33       42.77      3.97 o 
  -7  12  11       15.61       17.55      2.66 o 
  -6  12  11        5.76        8.52      2.39 o 
  -5  12  11      117.87      116.36      5.23 o 
  -4  12  11       30.40       33.46      3.12 o 
  -3  12  11      199.82      188.49      5.55 o 
  -2  12  11       42.77       47.00      3.41 o 
  -1  12  11        0.02        0.57      1.93 o 
   0  12  11       12.32        8.85      2.13 o 
   1  12  11      141.29      160.93      6.37 o 
   2  12  11       31.05       31.54      3.73 o 
   3  12  11        2.88        3.71      2.80 o 
   4  12  11       50.79       50.03      6.75 o 
   5  12  11      248.84      266.19     18.58 o 
   6  12  11        8.65       13.44      3.53 o 
  -9  13  11      132.45      147.54      8.00 o 
  -8  13  11        1.78        3.77      2.47 o 
  -7  13  11      123.55      124.00      5.29 o 
  -6  13  11       68.81       71.37      4.78 o 
  -5  13  11        1.53        4.29      2.40 o 
  -4  13  11       10.48       15.17      2.66 o 
  -3  13  11       26.76       30.02      3.46 o 
  -2  13  11        2.08        2.94      2.75 o 
  -1  13  11        1.12        3.20      2.75 o 
   0  13  11        1.84        1.80      2.19 o 
   1  13  11      222.29      254.90      7.83 o 
   2  13  11      144.01      139.75      9.11 o 
   3  13  11       43.76       42.99      8.65 o 
   4  13  11        2.15        1.64      2.96 o 
   5  13  11       68.70       86.95     19.85 o 
  -7  14  11       17.70       29.01      4.00 o 
  -6  14  11       43.57       60.64      4.47 o 
  -5  14  11       56.38       54.70      4.32 o 
  -4  14  11       34.31       40.03      3.77 o 
  -3  14  11        6.61        3.36      2.41 o 
  -2  14  11       24.07       25.73      4.43 o 
  -1  14  11       38.12       25.38      4.14 o 
   0  14  11       53.61       60.53      5.65 o 
   1  14  11       53.67       40.12     18.08 o 
   2  14  11       59.17       64.44      7.09 o 
   3  14  11        5.20        7.98      4.61 o 
  -5  15  11       18.79       28.80      3.80 o 
  -4  15  11       40.21       42.16      4.19 o 
  -3  15  11        7.79       16.22      3.65 o 
  -2  15  11       56.01       70.59      5.96 o 
  -1  15  11       40.70       41.09      5.37 o 
   0  15  11       39.86       48.41      8.68 o 
 -16   0  12        0.02       -2.76      5.06 o 
 -15   0  12      165.74      175.37     15.74 o 
 -14   0  12      429.06      437.27     23.79 o 
 -13   0  12      753.61      759.35     31.27 o 
 -12   0  12        8.17        7.22      4.01 o 
 -11   0  12      508.26      521.07     17.28 o 
 -10   0  12     1682.74     1731.57     22.10 o 
  -9   0  12      151.46      139.79      4.52 o 
  -8   0  12       24.91       32.82      2.53 o 
  -7   0  12       64.90       74.79      3.66 o 
  -6   0  12     1106.56     1090.31     12.36 o 
  -5   0  12      265.66      301.59      5.19 o 
  -4   0  12      726.64      649.44      8.08 o 
  -3   0  12      138.62      120.88      3.12 o 
  -2   0  12       21.25       20.71      1.74 o 
  -1   0  12      901.48      905.09     10.54 o 
   0   0  12      147.10      194.19      5.73 o 
   1   0  12      432.36      431.85      8.30 o 
   2   0  12     4099.29     3881.41     44.10 o 
   3   0  12       94.90      141.43      5.44 o 
   4   0  12       81.39       64.86      3.19 o 
   5   0  12       34.82       57.17      6.06 o 
   6   0  12      213.50      213.82      6.67 o 
   7   0  12      216.77      210.51     10.52 o 
   8   0  12       63.61       63.49      6.96 o 
   9   0  12      294.94      310.53     26.65 o 
 -16   1  12        6.36        8.37      4.59 o 
 -15   1  12       75.37       69.32      8.29 o 
 -14   1  12        3.64        0.13      3.52 o 
 -13   1  12       27.68       29.36      5.48 o 
 -12   1  12       30.47       28.96      4.85 o 
 -11   1  12        1.43       -1.72      1.72 o 
 -10   1  12      161.00      153.50      3.86 o 
  -9   1  12      674.91      674.16      7.62 o 
  -8   1  12       31.54       33.06      1.87 o 
  -7   1  12      162.40      145.69      3.09 o 
  -6   1  12      367.19      358.03      4.27 o 
  -5   1  12      353.96      377.05      4.18 o 
  -4   1  12        4.43        5.17      0.89 o 
  -3   1  12        7.15       12.98      1.03 o 
  -2   1  12      796.87      821.28      6.79 o 
  -1   1  12       12.42       13.01      0.84 o 
   0   1  12      580.27      560.98      7.99 o 
   1   1  12      291.95      303.77      5.06 o 
   2   1  12       19.27       28.04      2.00 o 
   3   1  12     1485.51     1414.84     15.61 o 
   4   1  12      422.04      422.01      6.56 o 
   5   1  12      577.61      524.74      8.59 o 
   6   1  12       23.38       23.72      2.33 o 
   7   1  12      157.79      185.96      6.95 o 
   8   1  12        4.39        4.87      3.07 o 
   9   1  12       58.25       47.63      6.61 o 
  10   1  12       51.41       69.02     17.11 o 
 -16   2  12        1.36        0.91      4.05 o 
 -15   2  12       17.64       24.55      5.74 o 
 -14   2  12       31.90       35.34      9.96 o 
 -13   2  12       28.99       25.88      5.40 o 
 -12   2  12        2.86       -2.08      2.35 o 
 -11   2  12      689.44      666.04     12.52 o 
 -10   2  12      487.45      489.78      6.18 o 
  -9   2  12       33.80       34.79      2.23 o 
  -8   2  12      118.13      119.47      2.94 o 
  -7   2  12      184.25      181.10      3.26 o 
  -6   2  12       57.79       52.74      1.95 o 
  -5   2  12       66.72       66.64      2.02 o 
  -4   2  12      123.55      128.90      2.42 o 
  -3   2  12       16.45        8.17      0.92 o 
  -2   2  12      200.76      217.65      2.98 o 
  -1   2  12      314.47      323.79      3.61 o 
   0   2  12      371.27      322.90      6.21 o 
   1   2  12      634.58      624.78      7.80 o 
   2   2  12        1.36       -0.70      0.70 o 
   3   2  12       44.73       52.71      2.65 o 
   4   2  12      351.08      324.65      5.94 o 
   5   2  12        4.20       -0.57      1.41 o 
   6   2  12      368.89      412.65      7.57 o 
   7   2  12       51.39       55.14      3.12 o 
   8   2  12      105.97      122.63      4.02 o 
   9   2  12      456.62      457.62     10.85 o 
  10   2  12       70.48       72.20      8.04 o 
 -15   3  12        2.27        6.51      4.28 o 
 -14   3  12       33.09       33.00     17.28 o 
 -13   3  12       44.72       30.83      5.78 o 
 -12   3  12        3.19       -2.46      2.46 o 
 -11   3  12      204.63      181.21      7.14 o 
 -10   3  12      258.37      250.60      4.67 o 
  -9   3  12       25.28       27.90      2.11 o 
  -8   3  12        5.72        4.56      1.30 o 
  -7   3  12     1877.81     1783.36     13.47 o 
  -6   3  12      193.59      169.39      2.88 o 
  -5   3  12       43.79       48.42      1.86 o 
  -4   3  12        0.88        1.71      0.77 o 
  -3   3  12      236.22      216.74      3.08 o 
  -2   3  12       34.80       41.09      1.77 o 
  -1   3  12       91.63       66.55      1.83 o 
   0   3  12       16.31       14.66      1.45 o 
   1   3  12      291.38      250.27      4.58 o 
   2   3  12      217.45      199.81      4.13 o 
   3   3  12        8.14        3.41      1.10 o 
   4   3  12       16.39        8.39      1.52 o 
   5   3  12       10.65       14.05      2.06 o 
   6   3  12       39.01       35.33      2.81 o 
   7   3  12       14.26       16.72      3.54 o 
   8   3  12       11.48       17.01      3.79 o 
   9   3  12      178.75      180.57      5.35 o 
  10   3  12       10.37       10.04      3.65 o 
 -15   4  12        1.26        3.65      4.59 o 
 -14   4  12        1.40       -1.49      3.47 o 
 -13   4  12        8.62       11.82      4.24 o 
 -12   4  12       26.88       24.57      3.80 o 
 -11   4  12      185.09      184.43      6.59 o 
 -10   4  12       42.65       51.67      2.58 o 
  -9   4  12      642.39      640.60      8.11 o 
  -8   4  12      616.97      570.86      7.51 o 
  -7   4  12     1078.43     1035.91      9.15 o 
  -6   4  12      198.45      203.16      3.45 o 
  -5   4  12     1250.38     1218.77     10.79 o 
  -4   4  12     1019.96      956.19      8.19 o 
  -3   4  12      301.69      299.44      3.88 o 
  -2   4  12      308.35      306.38      4.58 o 
  -1   4  12     1496.11     1377.21     13.57 o 
   0   4  12      324.68      331.91      5.52 o 
   1   4  12      185.40      163.57      4.37 o 
   2   4  12      175.69      170.76      5.35 o 
   3   4  12      284.69      243.79      9.43 o 
   4   4  12       24.90       17.82      2.04 o 
   5   4  12       78.71       70.10      3.61 o 
   6   4  12        1.46        2.22      1.52 o 
   7   4  12      216.42      203.15      6.12 o 
   8   4  12       99.26      112.83      4.80 o 
   9   4  12       17.75       12.59      2.43 o 
  10   4  12      108.66      111.01      5.43 o 
 -15   5  12        4.24        1.08      4.32 o 
 -14   5  12        8.68       15.60      5.07 o 
 -13   5  12       36.25       46.62      6.72 o 
 -12   5  12       16.62       12.38      3.35 o 
 -11   5  12        5.12        5.08      2.59 o 
 -10   5  12       23.04       24.12      1.97 o 
  -9   5  12       20.24       18.91      1.92 o 
  -8   5  12       54.81       56.45      2.93 o 
  -7   5  12      776.08      769.64      9.57 o 
  -6   5  12     1614.00     1562.74     12.92 o 
  -5   5  12      911.02      813.07      7.93 o 
  -4   5  12     2196.15     2180.48     15.41 o 
  -3   5  12      155.91      141.88      2.73 o 
  -2   5  12      259.11      268.83      4.18 o 
  -1   5  12      494.22      463.33      6.12 o 
   0   5  12       53.47       44.09      2.88 o 
   1   5  12     1112.26      989.34     13.70 o 
   2   5  12      142.18      129.77      3.96 o 
   3   5  12     1338.74     1252.47     15.62 o 
   4   5  12       44.08       41.88      4.69 o 
   5   5  12       11.71        7.78      1.95 o 
   6   5  12      286.48      282.69      9.27 o 
   7   5  12       19.73       27.40      3.06 o 
   8   5  12      128.98      136.12      5.83 o 
   9   5  12       73.69       81.60      5.27 o 
  10   5  12        2.04        1.08      2.59 o 
 -15   6  12       17.17       12.95      5.08 o 
 -14   6  12        8.48       12.66      6.05 o 
 -13   6  12        3.48        6.33      6.40 o 
 -12   6  12        0.05       -2.00      2.00 o 
 -11   6  12        2.00       -1.14      2.72 o 
 -10   6  12       28.60       26.07      2.25 o 
  -9   6  12       11.49        6.67      2.14 o 
  -8   6  12       77.58       86.52      4.36 o 
  -7   6  12       90.66       82.98      3.71 o 
  -6   6  12       22.05       17.20      1.87 o 
  -5   6  12      232.27      217.16      3.66 o 
  -4   6  12     1070.11      997.03      8.93 o 
  -3   6  12      532.60      464.82      5.36 o 
  -2   6  12       25.88       33.65      1.99 o 
  -1   6  12      444.23      431.76      6.67 o 
   0   6  12       40.20       32.41      2.50 o 
   1   6  12     1320.11     1290.09     14.98 o 
   2   6  12        1.63        2.14      1.19 o 
   3   6  12      455.67      400.13      8.01 o 
   4   6  12       68.93       74.66      6.51 o 
   5   6  12      101.03       92.69      5.59 o 
   6   6  12        2.85        5.88      1.86 o 
   7   6  12        1.05        1.57      2.26 o 
   8   6  12        6.84       11.95      2.37 o 
   9   6  12       27.86       38.08      4.63 o 
  10   6  12       28.34       21.46      3.86 o 
 -14   7  12        4.47        0.73      4.37 o 
 -13   7  12       48.78       45.31      9.92 o 
 -12   7  12       55.72       45.47      3.90 o 
 -11   7  12       13.11       10.86      4.13 o 
 -10   7  12        0.24        0.10      2.04 o 
  -9   7  12        7.14       15.33      2.60 o 
  -8   7  12        3.47        3.77      2.14 o 
  -7   7  12      110.67      115.62      4.37 o 
  -6   7  12      333.60      333.84      6.38 o 
  -5   7  12        2.10        2.95      1.20 o 
  -4   7  12        4.51        2.02      1.06 o 
  -3   7  12      243.12      221.81      3.86 o 
  -2   7  12      403.71      358.43      5.21 o 
  -1   7  12      515.40      476.92      7.15 o 
   0   7  12      121.19      108.47      3.98 o 
   1   7  12      117.94      128.48      4.78 o 
   2   7  12     1135.67     1154.44     27.77 o 
   3   7  12       80.57       66.74      4.26 o 
   4   7  12        4.00        3.07      1.72 o 
   5   7  12        8.70        2.47      1.73 o 
   6   7  12        9.47        8.96      1.98 o 
   7   7  12       13.44       15.79      2.55 o 
   8   7  12       22.18       13.64      3.11 o 
   9   7  12       19.10       17.33      4.31 o 
 -13   8  12      259.99      329.20     21.12 o 
 -12   8  12        0.13       -6.09      6.09 o 
 -11   8  12       16.08       18.14      3.79 o 
 -10   8  12       59.09       57.68      4.25 o 
  -9   8  12       36.49       45.62      3.80 o 
  -8   8  12        6.62        5.76      2.33 o 
  -7   8  12      133.35      120.22      4.54 o 
  -6   8  12        5.84        1.76      1.77 o 
  -5   8  12       32.69       27.26      3.11 o 
  -4   8  12      348.99      305.11      4.84 o 
  -3   8  12       38.29       35.47      2.03 o 
  -2   8  12      727.87      690.40      7.24 o 
  -1   8  12      288.78      285.82      5.31 o 
   0   8  12        3.61        1.27      1.53 o 
   1   8  12     2595.84     2459.52     32.03 o 
   2   8  12       53.12       42.45      3.67 o 
   3   8  12       43.71       48.95      4.14 o 
   4   8  12       33.70       29.74      3.13 o 
   5   8  12       18.47       18.21      5.56 o 
   6   8  12       12.45       16.62      3.45 o 
   7   8  12       17.81       15.37      3.99 o 
   8   8  12       26.62       32.42      3.71 o 
   9   8  12      119.60      124.34      7.17 o 
 -13   9  12       88.27       78.67     13.68 o 
 -12   9  12        7.76       13.66      7.92 o 
 -11   9  12        0.41       -0.43      3.13 o 
 -10   9  12       65.64       57.70      7.07 o 
  -9   9  12      341.72      353.13      7.98 o 
  -8   9  12      250.88      218.32      6.46 o 
  -7   9  12        0.01        1.52      1.76 o 
  -6   9  12       39.70       39.74      3.29 o 
  -5   9  12       13.17        4.59      1.84 o 
  -4   9  12        7.02        7.05      1.97 o 
  -3   9  12        4.11        4.49      1.33 o 
  -2   9  12      653.75      571.09      7.89 o 
  -1   9  12      107.61      111.20      3.79 o 
   0   9  12        0.14       -0.97      1.70 o 
   1   9  12        2.05        1.75      1.78 o 
   2   9  12       77.47       78.46      4.98 o 
   3   9  12       52.68       59.27      4.41 o 
   4   9  12      151.40      151.15      6.08 o 
   5   9  12       10.45       10.78      2.49 o 
   6   9  12      229.92      244.57      9.02 o 
   7   9  12       68.06       72.10      5.86 o 
   8   9  12        6.48        4.52      2.01 o 
 -12  10  12       42.74       41.44      8.30 o 
 -11  10  12       46.24       50.09      5.91 o 
 -10  10  12        9.62        8.33      3.30 o 
  -9  10  12        6.64       10.23      2.63 o 
  -8  10  12      134.65      128.68      5.44 o 
  -7  10  12      103.66      112.87      4.81 o 
  -6  10  12        3.05        7.56      2.05 o 
  -5  10  12        8.32       10.36      2.28 o 
  -4  10  12        0.79        1.58      1.89 o 
  -3  10  12       17.90       13.11      1.97 o 
  -2  10  12       51.84       49.07      3.04 o 
  -1  10  12       16.09       12.49      2.00 o 
   0  10  12        3.40        4.70      1.96 o 
   1  10  12      276.42      294.08     10.42 o 
   2  10  12      100.14       84.71      5.36 o 
   3  10  12      160.72      171.27      6.73 o 
   4  10  12        1.40        2.56      2.37 o 
   5  10  12       55.01       41.81      4.80 o 
   6  10  12       38.92       33.35      4.39 o 
   7  10  12        6.98        3.66      2.26 o 
 -11  11  12       35.57       33.97      5.44 o 
 -10  11  12       77.33       74.79      8.77 o 
  -9  11  12       85.31       84.96      4.58 o 
  -8  11  12        4.75        7.94      2.78 o 
  -7  11  12       31.63       21.23      3.61 o 
  -6  11  12       12.44       11.88      2.77 o 
  -5  11  12      194.77      208.21      5.94 o 
  -4  11  12        3.10        1.31      2.05 o 
  -3  11  12       22.80       24.60      2.88 o 
  -2  11  12       55.58       63.99      3.89 o 
  -1  11  12       34.93       36.52      3.62 o 
   0  11  12        5.37        5.92      2.27 o 
   1  11  12       21.56       24.30      3.06 o 
   2  11  12       77.15       94.98      5.82 o 
   3  11  12       53.55       47.73      4.74 o 
   4  11  12      150.05      144.62     14.20 o 
   5  11  12      306.51      358.35     11.94 o 
   6  11  12       21.56       23.49      3.89 o 
 -10  12  12        7.82        7.32      3.84 o 
  -9  12  12       87.43      103.02      5.59 o 
  -8  12  12      140.79      141.91      5.95 o 
  -7  12  12       86.99       92.27      5.09 o 
  -6  12  12        1.17        5.42      2.14 o 
  -5  12  12       45.80       41.44      3.42 o 
  -4  12  12        4.30        2.39      2.45 o 
  -3  12  12       55.03       37.79      3.51 o 
  -2  12  12       15.39       13.73      2.96 o 
  -1  12  12        0.38       -0.34      1.84 o 
   0  12  12       85.43       89.98      4.87 o 
   1  12  12        6.35        4.80      2.74 o 
   2  12  12       27.26       32.13      3.70 o 
   3  12  12      139.50      151.53      9.67 o 
   4  12  12       23.20       18.67      4.60 o 
   5  12  12        5.38        8.52      4.90 o 
  -9  13  12       34.75       35.95      4.62 o 
  -8  13  12      151.78      179.48      8.88 o 
  -7  13  12       16.65       11.80      2.53 o 
  -6  13  12       26.20       31.50      3.57 o 
  -5  13  12       10.62       15.46      2.84 o 
  -4  13  12       49.38       43.85      3.78 o 
  -3  13  12        0.44        0.50      2.45 o 
  -2  13  12        3.80        6.52      3.73 o 
  -1  13  12        9.65       15.80      3.82 o 
   0  13  12        7.45       14.22      3.09 o 
   1  13  12        3.27        5.23      2.55 o 
   2  13  12        6.16        8.44      3.01 o 
   3  13  12        8.11        9.89      4.20 o 
   4  13  12        0.39        0.00      3.59 o 
  -7  14  12       53.15       59.50      5.07 o 
  -6  14  12       21.46       26.61      3.62 o 
  -5  14  12       48.55       46.18      3.63 o 
  -4  14  12       90.84       91.03      5.59 o 
  -3  14  12        2.68        8.89      3.46 o 
  -2  14  12       33.18       40.00      4.92 o 
  -1  14  12      157.88      176.10     11.04 o 
   0  14  12       66.40       70.17      9.74 o 
   1  14  12        0.03        6.83      3.64 o 
   2  14  12        1.03        6.20      5.65 o 
 -16   1  13       49.50       32.97      7.66 o 
 -15   1  13       72.11       81.33      9.98 o 
 -14   1  13      121.81      132.21     10.91 o 
 -13   1  13       52.70       61.96      7.49 o 
 -12   1  13       25.27       24.36      3.93 o 
 -11   1  13      114.18      116.86      5.25 o 
 -10   1  13       12.84       14.16      1.76 o 
  -9   1  13      117.40      126.60      3.50 o 
  -8   1  13        0.97       -0.80      1.14 o 
  -7   1  13       42.61       44.11      2.11 o 
  -6   1  13      708.00      737.99      7.81 o 
  -5   1  13       12.59       11.58      1.30 o 
  -4   1  13      498.63      466.56      5.22 o 
  -3   1  13      289.64      309.68      3.74 o 
  -2   1  13        0.36        1.46      1.02 o 
  -1   1  13       40.84       37.67      2.61 o 
   0   1  13      671.74      665.78     11.54 o 
   1   1  13       44.63       32.51      2.22 o 
   2   1  13      481.23      527.13      7.98 o 
   3   1  13       36.78       18.09      2.12 o 
   4   1  13     2030.48     1942.58     24.61 o 
   5   1  13       73.07       70.80      2.90 o 
   6   1  13       94.19       97.11      3.78 o 
   7   1  13     1106.85     1087.06     14.01 o 
   8   1  13        0.07        2.25      1.79 o 
   9   1  13        3.83        4.79      3.57 o 
  10   1  13       74.07       91.62     18.77 o 
 -15   2  13       15.67       21.92      5.62 o 
 -14   2  13        0.04       -3.14      3.14 o 
 -13   2  13        4.05       -0.21      3.02 o 
 -12   2  13      138.73      127.42      6.79 o 
 -11   2  13      781.68      731.82     12.28 o 
 -10   2  13      412.41      442.97      6.54 o 
  -9   2  13      663.05      603.77      7.37 o 
  -8   2  13       29.73       24.26      1.85 o 
  -7   2  13      207.33      197.10      3.80 o 
  -6   2  13        6.89        7.20      1.24 o 
  -5   2  13       39.47       35.72      1.99 o 
  -4   2  13      483.99      510.63      5.66 o 
  -3   2  13       64.12       83.16      2.21 o 
  -2   2  13      191.90      151.31      3.32 o 
  -1   2  13      210.36      174.35      4.22 o 
   0   2  13       15.31       12.70      2.49 o 
   1   2  13      159.76      150.24      4.05 o 
   2   2  13       27.19       18.15      1.68 o 
   3   2  13       74.93       65.93      3.06 o 
   4   2  13      293.03      250.65      6.35 o 
   5   2  13       24.83       36.76      2.81 o 
   6   2  13        1.52        2.41      1.92 o 
   7   2  13       31.58       37.67      2.31 o 
   8   2  13        0.78        0.06      1.26 o 
   9   2  13       28.61       40.68      3.57 o 
  10   2  13       36.59       33.55      3.98 o 
 -15   3  13        1.34        2.98      4.19 o 
 -14   3  13        4.75        4.48      4.01 o 
 -13   3  13       46.57       38.81      5.28 o 
 -12   3  13        6.82        9.31      3.17 o 
 -11   3  13      368.13      350.94      8.27 o 
 -10   3  13      263.11      242.08      4.81 o 
  -9   3  13      371.57      370.90      6.11 o 
  -8   3  13      109.79      102.75      3.20 o 
  -7   3  13      955.20      908.12      9.96 o 
  -6   3  13     1166.43     1173.62     10.73 o 
  -5   3  13       31.54       41.35      2.08 o 
  -4   3  13      208.68      207.83      3.54 o 
  -3   3  13       14.06       13.12      1.26 o 
  -2   3  13      914.25      850.59      9.15 o 
  -1   3  13     2247.73     2121.79     19.89 o 
   0   3  13      388.33      388.14      6.28 o 
   1   3  13      580.52      528.50      7.34 o 
   2   3  13      507.74      506.34     10.75 o 
   3   3  13      195.40      177.92      4.78 o 
   4   3  13      534.50      498.68      8.14 o 
   5   3  13      149.80      133.28      4.12 o 
   6   3  13       26.67       11.36      2.83 o 
   7   3  13        0.60        3.91      1.74 o 
   8   3  13       15.06       16.59      2.72 o 
   9   3  13       34.29       50.85      4.49 o 
  10   3  13        8.19        8.37      4.84 o 
 -15   4  13       24.10       24.33      5.92 o 
 -14   4  13       71.19       79.92      8.88 o 
 -13   4  13       26.00       30.39      4.34 o 
 -12   4  13       42.61       50.62      4.99 o 
 -11   4  13        1.45        0.95      2.34 o 
 -10   4  13        5.33        5.89      1.75 o 
  -9   4  13       69.73       72.11      4.08 o 
  -8   4  13       13.62       22.04      2.94 o 
  -7   4  13      572.58      529.91      7.44 o 
  -6   4  13       31.44       35.53      2.09 o 
  -5   4  13       51.62       65.85      2.44 o 
  -4   4  13       79.45       74.21      2.34 o 
  -3   4  13      413.90      423.87      5.22 o 
  -2   4  13       24.35       26.06      1.74 o 
  -1   4  13     1029.45      945.15     11.02 o 
   0   4  13      161.73      132.82      4.85 o 
   1   4  13      626.57      601.32     12.21 o 
   2   4  13        8.61        5.78      1.42 o 
   3   4  13        1.06        0.00      1.11 o 
   4   4  13       12.72        9.80      1.70 o 
   5   4  13        2.37        4.93      1.74 o 
   6   4  13      144.44      129.68      4.96 o 
   7   4  13       42.94       30.19      3.11 o 
   8   4  13        0.29        2.73      2.91 o 
   9   4  13      146.75      179.51     13.35 o 
  10   4  13      178.01      166.30      7.94 o 
 -15   5  13        9.03        9.33      4.80 o 
 -14   5  13       78.77       75.98     10.15 o 
 -13   5  13      147.86      157.84      7.89 o 
 -12   5  13       79.69       88.50      6.34 o 
 -11   5  13        1.62        0.39      2.39 o 
 -10   5  13       21.03       20.42      2.41 o 
  -9   5  13      417.08      421.93      8.66 o 
  -8   5  13       43.59       37.02      3.49 o 
  -7   5  13       75.14       77.49      3.29 o 
  -6   5  13      202.44      225.13      4.28 o 
  -5   5  13       48.65       45.44      2.23 o 
  -4   5  13      270.27      219.88      3.60 o 
  -3   5  13     1079.85     1028.53      8.93 o 
  -2   5  13      316.29      283.61      4.59 o 
  -1   5  13       22.75       21.27      2.09 o 
   0   5  13      180.83      175.12      5.22 o 
   1   5  13      319.08      292.03      7.36 o 
   2   5  13        5.60        2.95      1.25 o 
   3   5  13      182.14      172.39      5.29 o 
   4   5  13        2.40        1.60      2.33 o 
   5   5  13      161.33      164.64      5.57 o 
   6   5  13       26.43       33.16      4.10 o 
   7   5  13        0.56        3.19      1.87 o 
   8   5  13       52.52       43.76      3.82 o 
   9   5  13       32.87       30.99      3.94 o 
 -14   6  13        4.03       -4.66      4.66 o 
 -13   6  13       66.34       70.11      7.12 o 
 -12   6  13        2.22       -0.69      6.88 o 
 -11   6  13       43.64       41.02      5.68 o 
 -10   6  13       10.50        7.04      2.50 o 
  -9   6  13        2.42       -0.21      3.34 o 
  -8   6  13       36.12       30.11      3.21 o 
  -7   6  13       32.19       35.81      2.86 o 
  -6   6  13      104.05       90.86      3.55 o 
  -5   6  13      373.43      371.11      4.87 o 
  -4   6  13       32.06       32.37      2.06 o 
  -3   6  13      190.97      206.43      3.62 o 
  -2   6  13      348.48      323.53      6.32 o 
  -1   6  13      383.15      374.06      7.16 o 
   0   6  13        8.77        8.10      2.05 o 
   1   6  13      353.14      319.56      7.21 o 
   2   6  13      191.53      150.82     14.44 o 
   3   6  13       55.84       61.88      3.38 o 
   4   6  13      105.53       99.47      4.37 o 
   5   6  13       88.85       94.42      4.25 o 
   6   6  13       55.08       50.25      3.81 o 
   7   6  13       50.26       49.56      3.84 o 
   8   6  13       15.07       12.92      3.01 o 
   9   6  13        4.20        4.02      2.99 o 
 -13   7  13       11.64       -3.54     14.69 o 
 -12   7  13       42.13       36.01      4.38 o 
 -11   7  13        1.18        5.94      4.87 o 
 -10   7  13        6.67       11.99      2.41 o 
  -9   7  13       57.76       65.69      4.09 o 
  -8   7  13       73.91       69.32      4.70 o 
  -7   7  13       84.15       80.41      4.06 o 
  -6   7  13      202.83      226.20      5.38 o 
  -5   7  13      625.30      554.86      6.94 o 
  -4   7  13        0.02        0.24      1.14 o 
  -3   7  13      257.95      254.60      4.20 o 
  -2   7  13        5.93        8.64      1.66 o 
  -1   7  13      990.43      959.05     12.89 o 
   0   7  13      126.53      119.00      4.86 o 
   1   7  13      512.22      498.94      9.39 o 
   2   7  13       34.15       33.61      2.76 o 
   3   7  13      210.25      183.25     10.79 o 
   4   7  13      123.63      115.39      5.03 o 
   5   7  13        1.55        2.80      1.38 o 
   6   7  13        9.52        7.59      1.89 o 
   7   7  13       41.64       40.39      4.09 o 
   8   7  13       77.89       70.90      5.61 o 
   9   7  13      167.82      202.93     10.52 o 
 -13   8  13        9.37       -4.89      4.89 o 
 -12   8  13       31.88       29.54      7.21 o 
 -11   8  13       11.30        5.78      4.25 o 
 -10   8  13       19.99       20.54      2.93 o 
  -9   8  13       13.10       15.04      3.34 o 
  -8   8  13       28.72       26.98      3.04 o 
  -7   8  13        9.77       11.54      2.59 o 
  -6   8  13       27.17       30.96      3.12 o 
  -5   8  13      326.37      320.89      8.01 o 
  -4   8  13      163.51      125.51      3.37 o 
  -3   8  13      130.72      130.53      3.08 o 
  -2   8  13       11.74       11.67      1.63 o 
  -1   8  13        0.04        1.73      1.32 o 
   0   8  13      165.92      172.61      5.70 o 
   1   8  13      289.93      296.81      7.25 o 
   2   8  13        3.00        3.34      1.74 o 
   3   8  13       13.93       10.57      3.23 o 
   4   8  13        8.80        9.08      3.23 o 
   5   8  13        1.81        4.01      2.03 o 
   6   8  13       66.05       78.16      7.57 o 
   7   8  13        2.78        1.29      2.81 o 
   8   8  13       90.88       93.04      6.08 o 
 -13   9  13        3.61        6.56      8.61 o 
 -12   9  13       33.30       22.21      4.68 o 
 -11   9  13      138.71      137.98      7.73 o 
 -10   9  13       10.86        8.33      3.52 o 
  -9   9  13      855.19      876.33     13.79 o 
  -8   9  13     1050.22     1090.67     15.91 o 
  -7   9  13       80.43       87.70      4.36 o 
  -6   9  13        4.38        2.85      1.77 o 
  -5   9  13       22.13       23.25      2.78 o 
  -4   9  13       67.65       73.66      3.88 o 
  -3   9  13        1.43        0.52      1.60 o 
  -2   9  13       18.93       21.49      2.09 o 
  -1   9  13       24.07       23.79      2.84 o 
   0   9  13        6.56        2.21      2.36 o 
   1   9  13       54.40       50.67      3.74 o 
   2   9  13       10.59       16.65      2.54 o 
   3   9  13      333.11      335.03     11.62 o 
   4   9  13       23.49       30.93      3.90 o 
   5   9  13        0.17        3.54      5.26 o 
   6   9  13       20.73       19.90      3.47 o 
   7   9  13       52.21       53.68      5.21 o 
 -12  10  13      118.26      117.17      7.33 o 
 -11  10  13      114.02      147.85      8.66 o 
 -10  10  13       52.05       65.69      5.24 o 
  -9  10  13        5.33        5.24      3.52 o 
  -8  10  13        2.67       -0.63      2.32 o 
  -7  10  13        9.14        8.64      2.29 o 
  -6  10  13       27.14       26.80      3.08 o 
  -5  10  13       47.16       49.98      3.50 o 
  -4  10  13       51.93       53.34      3.49 o 
  -3  10  13        2.52        3.22      1.67 o 
  -2  10  13        0.01        0.38      1.43 o 
  -1  10  13        8.39        7.10      2.29 o 
   0  10  13        4.04        3.25      2.59 o 
   1  10  13        4.59        9.22      2.29 o 
   2  10  13      189.45      183.35      6.36 o 
   3  10  13      164.13      168.89      6.68 o 
   4  10  13      249.32      273.25     10.10 o 
   5  10  13       86.63       94.31     10.34 o 
   6  10  13      357.26      407.81     15.71 o 
   7  10  13        0.21        3.19      2.61 o 
 -11  11  13       30.63       16.99      4.85 o 
 -10  11  13       75.10       68.50      6.74 o 
  -9  11  13       13.86       14.85      4.43 o 
  -8  11  13       37.07       35.99      3.94 o 
  -7  11  13       28.47       25.90      2.95 o 
  -6  11  13        5.35        6.21      2.54 o 
  -5  11  13        1.31        4.32      2.38 o 
  -4  11  13       22.22       16.96      2.60 o 
  -3  11  13        1.77        2.97      2.52 o 
  -2  11  13        5.87        9.71      2.21 o 
  -1  11  13       15.60       20.06      3.25 o 
   0  11  13       53.85       58.33      6.57 o 
   1  11  13       11.72       11.66      3.47 o 
   2  11  13       19.31       20.37      3.08 o 
   3  11  13        0.02        2.56      2.40 o 
   4  11  13       15.19       27.92      4.50 o 
   5  11  13        1.07        0.38      2.87 o 
   6  11  13       16.85        8.70      6.44 o 
 -10  12  13       30.59       24.80      5.79 o 
  -9  12  13      280.58      310.68      7.70 o 
  -8  12  13        0.59        1.16      3.06 o 
  -7  12  13      106.24      124.20      6.25 o 
  -6  12  13       41.54       47.52      3.95 o 
  -5  12  13       21.83       24.96      2.95 o 
  -4  12  13       14.94       11.93      2.51 o 
  -3  12  13       90.36       94.31      6.04 o 
  -2  12  13       10.07       12.29      3.13 o 
  -1  12  13       35.63       27.82      3.40 o 
   0  12  13       45.03       47.97      4.55 o 
   1  12  13       36.25       50.00      4.24 o 
   2  12  13       20.33       15.13      3.47 o 
   3  12  13       22.92       23.19      5.38 o 
   4  12  13       12.74        7.95      7.49 o 
  -8  13  13        2.56       -1.49      2.88 o 
  -7  13  13       77.94       76.07      4.92 o 
  -6  13  13        0.84        4.47      3.78 o 
  -5  13  13       30.20       38.93      3.67 o 
  -4  13  13       66.05       81.03      6.15 o 
  -3  13  13       18.22       20.51      4.09 o 
  -2  13  13       27.87       27.43      4.81 o 
  -1  13  13       26.60       36.25      5.12 o 
   0  13  13       11.13       12.26      3.10 o 
   1  13  13      223.86      236.14     11.40 o 
   2  13  13       77.78       76.46      6.27 o 
   3  13  13       16.08       16.78      4.02 o 
  -6  14  13        9.33       12.56      3.19 o 
  -5  14  13        0.60        7.29      2.29 o 
  -4  14  13      111.45      122.05      7.34 o 
  -3  14  13      146.16      172.73      8.24 o 
  -2  14  13      224.57      237.49     16.31 o 
  -1  14  13        6.83       10.74      4.72 o 
   0  14  13      163.87      193.93     18.24 o 
   1  14  13       11.03       27.30      9.26 o 
 -15   0  14       23.25       14.10      7.35 o 
 -14   0  14      357.01      353.05     22.34 o 
 -13   0  14     1681.25     1751.71     38.83 o 
 -12   0  14      537.74      522.34     27.11 o 
 -11   0  14       25.75       20.72      3.54 o 
 -10   0  14      147.77      160.24      5.92 o 
  -9   0  14        1.22       -0.76      2.41 o 
  -8   0  14       63.37       71.09      5.37 o 
  -7   0  14      806.20      792.43     16.39 o 
  -6   0  14     1292.63     1274.79     20.43 o 
  -5   0  14      256.38      287.66      7.00 o 
  -4   0  14      212.26      187.25      5.40 o 
  -3   0  14      107.01      128.33      4.95 o 
  -2   0  14      700.85      781.47     13.25 o 
  -1   0  14      610.09      525.88     29.30 o 
   0   0  14       33.21       34.36      4.65 o 
   1   0  14      210.28      170.11      6.93 o 
   2   0  14        5.54        3.43      2.51 o 
   3   0  14        4.65        2.41      2.47 o 
   4   0  14     1102.67     1289.73     23.89 o 
   5   0  14       65.51       54.85      6.92 o 
   6   0  14        3.20        0.31      1.84 o 
   7   0  14       32.33       39.13      5.13 o 
   8   0  14      340.67      308.27     14.74 o 
   9   0  14      403.26      443.46     32.86 o 
 -15   1  14       28.50       30.75      6.46 o 
 -14   1  14        5.87        3.84      4.29 o 
 -13   1  14        2.36        0.82      3.11 o 
 -12   1  14      318.60      337.49     10.09 o 
 -11   1  14      454.99      448.35      7.62 o 
 -10   1  14      123.03      126.53      3.91 o 
  -9   1  14      536.37      479.16      8.75 o 
  -8   1  14       58.00       56.14      3.47 o 
  -7   1  14        4.64        2.19      1.75 o 
  -6   1  14       51.10       60.40      2.75 o 
  -5   1  14      331.44      349.16      5.50 o 
  -4   1  14        3.40       -0.01      1.05 o 
  -3   1  14      197.81      154.79      3.79 o 
  -2   1  14      135.59      114.50      3.32 o 
  -1   1  14      549.55      568.40     10.95 o 
   0   1  14       51.86       48.32      4.03 o 
   1   1  14      195.34      188.22      5.05 o 
   2   1  14      112.46      123.25      3.91 o 
   3   1  14       43.82       42.58      3.26 o 
   4   1  14        0.59        1.06      1.68 o 
   5   1  14      253.37      250.72      7.61 o 
   6   1  14        0.06        1.48      1.48 o 
   7   1  14       21.75       26.75      4.02 o 
   8   1  14        2.13        5.51      2.31 o 
   9   1  14       79.82       98.98      5.65 o 
 -15   2  14      112.61      109.03     27.88 o 
 -14   2  14        1.30       -1.55      3.60 o 
 -13   2  14       64.37       58.92      5.58 o 
 -12   2  14       99.98      101.29      8.81 o 
 -11   2  14      317.65      315.43      6.41 o 
 -10   2  14      167.84      173.20      4.97 o 
  -9   2  14       15.55       10.40      2.08 o 
  -8   2  14        0.13        2.51      1.59 o 
  -7   2  14      408.16      411.76      6.72 o 
  -6   2  14       38.04       38.08      2.48 o 
  -5   2  14       67.19       68.79      2.85 o 
  -4   2  14        6.39        2.53      1.11 o 
  -3   2  14      559.32      546.85      7.44 o 
  -2   2  14        4.70        5.37      1.26 o 
  -1   2  14      476.08      469.79      7.77 o 
   0   2  14     1079.56     1028.80     17.01 o 
   1   2  14      841.24      829.61     11.04 o 
   2   2  14      641.50      624.03     11.04 o 
   3   2  14        1.22       -0.06      1.56 o 
   4   2  14       48.58       48.89      3.49 o 
   5   2  14       19.07       14.95      2.29 o 
   6   2  14      247.08      269.38      8.47 o 
   7   2  14      103.35       98.12      5.06 o 
   8   2  14        6.34       11.87      2.18 o 
   9   2  14       88.76      101.43      4.52 o 
 -15   3  14       71.35       78.78      9.31 o 
 -14   3  14       32.39       33.50      6.44 o 
 -13   3  14        6.77        6.74      3.34 o 
 -12   3  14       55.67       63.58      5.46 o 
 -11   3  14        8.08        5.38      1.72 o 
 -10   3  14       78.16       86.48      4.28 o 
  -9   3  14      267.05      248.51      6.30 o 
  -8   3  14     1512.87     1466.90     18.26 o 
  -7   3  14      596.44      611.34      8.99 o 
  -6   3  14      181.51      172.85      4.04 o 
  -5   3  14       38.26       37.16      2.20 o 
  -4   3  14       54.57       54.05      2.62 o 
  -3   3  14      348.50      320.44      5.29 o 
  -2   3  14      541.04      501.14      7.16 o 
  -1   3  14       55.64       46.92      2.84 o 
   0   3  14      834.83      786.16     10.70 o 
   1   3  14     1278.27     1157.19     16.79 o 
   2   3  14      488.68      449.84      8.41 o 
   3   3  14      230.82      198.98      6.48 o 
   4   3  14       23.24       21.73      2.55 o 
   5   3  14      142.72      128.67      4.94 o 
   6   3  14       43.09       36.22      3.15 o 
   7   3  14        0.04        3.11      1.78 o 
   8   3  14        0.46       -0.01      1.75 o 
   9   3  14        4.47       -0.94      3.16 o 
 -15   4  14       26.79       21.62      8.45 o 
 -14   4  14       22.83       20.24      7.91 o 
 -13   4  14       10.92        1.83      5.28 o 
 -12   4  14       45.08       44.72     11.08 o 
 -11   4  14        6.91        4.37      2.32 o 
 -10   4  14        0.57        1.64      2.00 o 
  -9   4  14       50.22       61.66      4.26 o 
  -8   4  14      338.26      335.63      6.75 o 
  -7   4  14      465.96      481.17      8.02 o 
  -6   4  14      101.98       85.76      3.26 o 
  -5   4  14      349.56      307.91      4.79 o 
  -4   4  14      105.42      113.00      2.96 o 
  -3   4  14       73.63       88.41      3.48 o 
  -2   4  14       62.86       48.10      2.55 o 
  -1   4  14       15.21       18.94      2.23 o 
   0   4  14      895.93      802.51     14.30 o 
   1   4  14       40.12       40.39      3.24 o 
   2   4  14       42.20       33.41      4.16 o 
   3   4  14        2.43        4.77      1.56 o 
   4   4  14        4.03        2.94      1.99 o 
   5   4  14      215.91      209.97      5.89 o 
   6   4  14       40.85       43.85      3.00 o 
   7   4  14       81.23       87.61      4.04 o 
   8   4  14        0.11        1.02      2.08 o 
   9   4  14       26.23       22.04      3.41 o 
 -14   5  14        4.70        0.01      6.76 o 
 -13   5  14        0.00       -0.20      5.32 o 
 -12   5  14       65.30       92.03      9.35 o 
 -11   5  14       20.26       24.84      3.51 o 
 -10   5  14      242.69      252.06      6.58 o 
  -9   5  14      231.99      222.05      6.25 o 
  -8   5  14      197.18      206.78      5.93 o 
  -7   5  14      345.45      326.58      6.19 o 
  -6   5  14      485.71      471.10      7.19 o 
  -5   5  14        0.02        2.91      1.17 o 
  -4   5  14     1343.09     1307.01     10.87 o 
  -3   5  14      989.53      905.04     10.84 o 
  -2   5  14        8.87        4.91      1.40 o 
  -1   5  14      697.74      689.62     12.74 o 
   0   5  14       12.68       11.91      2.42 o 
   1   5  14      154.61      146.35      6.14 o 
   2   5  14        0.43       -0.96      1.49 o 
   3   5  14      962.92      955.12     21.20 o 
   4   5  14       43.78       50.16      3.32 o 
   5   5  14        9.50        8.63      1.85 o 
   6   5  14       23.71       28.26      7.47 o 
   7   5  14      185.88      166.92      6.42 o 
   8   5  14      113.29      119.76      6.48 o 
   9   5  14       41.70       42.87      4.60 o 
 -14   6  14        0.30       -3.47      7.42 o 
 -13   6  14        6.73        1.06      3.93 o 
 -12   6  14        0.00       -4.63      5.41 o 
 -11   6  14       12.11       16.34      3.02 o 
 -10   6  14        0.22        0.59      2.14 o 
  -9   6  14      101.98      110.91      5.92 o 
  -8   6  14        0.63        1.06      2.06 o 
  -7   6  14      102.08      115.70      4.37 o 
  -6   6  14     1810.12     1682.52     17.81 o 
  -5   6  14      315.80      318.68      5.01 o 
  -4   6  14      226.42      231.72      4.20 o 
  -3   6  14      529.78      487.39      8.07 o 
  -2   6  14      315.31      323.50      6.45 o 
  -1   6  14        1.18        1.76      1.60 o 
   0   6  14       41.97       27.18      2.78 o 
   1   6  14       49.35       48.89      3.59 o 
   2   6  14       15.54       14.66      2.15 o 
   3   6  14      101.44       95.84      4.41 o 
   4   6  14        0.36        2.09      1.58 o 
   5   6  14        9.67       10.55      2.38 o 
   6   6  14        6.00        1.12      2.26 o 
   7   6  14       11.07        9.97      3.53 o 
   8   6  14       50.43       60.34      4.92 o 
 -14   7  14       12.47       24.49      7.13 o 
 -13   7  14        4.34       10.07      6.13 o 
 -12   7  14       16.08       21.67     11.01 o 
 -11   7  14        1.95        5.26      4.23 o 
 -10   7  14       17.04       10.92      3.50 o 
  -9   7  14       37.64       39.77      3.52 o 
  -8   7  14      295.62      300.18      8.14 o 
  -7   7  14       23.71       35.83      3.03 o 
  -6   7  14        0.08       -1.56      1.56 o 
  -5   7  14       42.48       37.02      2.51 o 
  -4   7  14        7.71        3.58      1.27 o 
  -3   7  14       44.04       44.02      2.69 o 
  -2   7  14        4.61        3.50      1.50 o 
  -1   7  14       10.93        8.92      2.04 o 
   0   7  14        2.86        3.28      1.87 o 
   1   7  14      199.73      194.66      5.99 o 
   2   7  14      122.95      114.64      6.44 o 
   3   7  14       32.36       38.75      4.11 o 
   4   7  14        5.68        8.54      1.87 o 
   5   7  14      104.19      115.22      6.92 o 
   6   7  14       72.28       71.96      5.38 o 
   7   7  14       24.25       24.55      3.46 o 
   8   7  14       22.18       32.73      4.09 o 
 -13   8  14       18.90       13.17     23.62 o 
 -12   8  14        2.51       -3.54      3.54 o 
 -11   8  14       58.41       71.31      6.51 o 
 -10   8  14       19.78       28.50      3.22 o 
  -9   8  14        9.64       10.84      2.74 o 
  -8   8  14        0.10        1.86      2.59 o 
  -7   8  14      228.94      230.05      6.04 o 
  -6   8  14        6.60        5.41      2.10 o 
  -5   8  14      166.93      172.14      5.09 o 
  -4   8  14        5.53        2.92      1.38 o 
  -3   8  14      149.22      154.50      3.90 o 
  -2   8  14       49.03       40.17      2.73 o 
  -1   8  14      123.73      143.78      5.40 o 
   0   8  14      184.57      189.02      6.33 o 
   1   8  14       20.25       14.30      2.50 o 
   2   8  14      671.44      641.62     12.67 o 
   3   8  14      194.95      180.76      5.60 o 
   4   8  14       57.17       56.94      3.96 o 
   5   8  14      103.57      100.16      8.71 o 
   6   8  14       34.37       28.70      3.75 o 
   7   8  14        7.55       12.26      5.60 o 
 -12   9  14        4.90        6.46      3.99 o 
 -11   9  14        7.08       20.46      5.34 o 
 -10   9  14       74.54       78.13      5.09 o 
  -9   9  14      191.29      177.82      6.21 o 
  -8   9  14        3.32        0.60      2.10 o 
  -7   9  14       90.14      111.87      5.63 o 
  -6   9  14       32.83       35.87      3.40 o 
  -5   9  14       12.07       12.34      2.39 o 
  -4   9  14      142.50      145.94      4.54 o 
  -3   9  14       25.59       21.99      2.14 o 
  -2   9  14        1.62        1.60      1.90 o 
  -1   9  14       39.48       29.40      4.30 o 
   0   9  14       85.45       86.28      4.93 o 
   1   9  14        0.07        5.16      2.06 o 
   2   9  14      124.26      115.08      5.26 o 
   3   9  14        7.83       10.17      2.07 o 
   4   9  14       79.16       60.95      4.71 o 
   5   9  14        3.81        3.19      5.98 o 
   6   9  14        4.78        4.41      2.75 o 
   7   9  14        6.36        7.70      2.14 o 
 -12  10  14       10.59       10.91      4.41 o 
 -11  10  14       14.71       10.62      4.36 o 
 -10  10  14        3.15        7.89      3.79 o 
  -9  10  14       31.62       35.20      3.70 o 
  -8  10  14       11.98       18.75      2.90 o 
  -7  10  14        2.84        5.08      2.26 o 
  -6  10  14        9.63       11.67      2.57 o 
  -5  10  14       55.01       67.85      3.97 o 
  -4  10  14       12.62        6.15      2.42 o 
  -3  10  14       19.85       19.95      2.59 o 
  -2  10  14       75.40       83.74      4.23 o 
  -1  10  14      194.11      205.15      6.69 o 
   0  10  14       10.39        7.34      2.32 o 
   1  10  14       27.83       26.81      4.37 o 
   2  10  14      110.83      109.79      5.68 o 
   3  10  14       45.62       43.50      3.75 o 
   4  10  14        9.67       12.35      2.81 o 
   5  10  14        0.01        5.04      5.94 o 
   6  10  14       34.69       41.35      4.85 o 
 -11  11  14      601.28      667.59     15.82 o 
 -10  11  14      161.95      137.43      6.38 o 
  -9  11  14       20.47       25.23      4.34 o 
  -8  11  14        0.41        1.13      2.77 o 
  -7  11  14        0.07       -1.13      1.82 o 
  -6  11  14        0.00       -0.97      2.74 o 
  -5  11  14       23.03       20.40      2.87 o 
  -4  11  14       31.44       24.31      3.17 o 
  -3  11  14        3.50        4.12      2.76 o 
  -2  11  14       20.74       21.85      2.79 o 
  -1  11  14        1.46        5.53      2.05 o 
   0  11  14        0.22        2.33      2.33 o 
   1  11  14       31.53       38.72      4.21 o 
   2  11  14      231.07      277.09     11.56 o 
   3  11  14       47.52       54.48      5.17 o 
   4  11  14        1.59        3.37      2.41 o 
   5  11  14       91.67      128.50      9.43 o 
  -9  12  14        5.12        5.66      2.32 o 
  -8  12  14       82.50       89.77      6.31 o 
  -7  12  14        0.52        3.49      2.57 o 
  -6  12  14       10.30       18.22      3.45 o 
  -5  12  14        8.72       11.54      2.85 o 
  -4  12  14       85.79       94.97      6.59 o 
  -3  12  14        3.28        1.12      3.14 o 
  -2  12  14        0.02       -0.30      2.95 o 
  -1  12  14        2.38        1.81      3.29 o 
   0  12  14        0.17        5.26      2.63 o 
   1  12  14        6.76       11.72      3.41 o 
   2  12  14      107.99      120.22      8.66 o 
   3  12  14       92.24      102.58      6.97 o 
   4  12  14        0.85        0.64      5.68 o 
  -8  13  14       11.66       12.56      2.85 o 
  -7  13  14        1.19        4.62      2.19 o 
  -6  13  14       37.93       45.97      4.28 o 
  -5  13  14       73.43       88.49      5.51 o 
  -4  13  14       75.59       86.18      7.71 o 
  -3  13  14       93.15       93.15      6.48 o 
  -2  13  14        9.33       14.57      4.92 o 
  -1  13  14        2.14        4.73      4.36 o 
   0  13  14      102.86      130.76     13.15 o 
   1  13  14       49.89       49.53      6.97 o 
   2  13  14        5.70        6.61      5.25 o 
  -5  14  14       10.47       10.55      3.14 o 
  -4  14  14       82.18      107.26      7.94 o 
  -3  14  14       39.81       31.51      7.08 o 
  -2  14  14      150.25      167.86     12.64 o 
  -1  14  14      125.97      154.01     12.06 o 
 -14   1  15       82.11       72.17      9.27 o 
 -13   1  15       80.42       91.61      9.54 o 
 -12   1  15        0.43       -5.61      5.61 o 
 -11   1  15      214.40      214.62      5.55 o 
 -10   1  15       16.78       20.88      3.61 o 
  -9   1  15      107.12       96.83     12.24 o 
  -8   1  15       23.94       21.99      2.83 o 
  -7   1  15       14.16        8.23      3.01 o 
  -6   1  15      123.45       83.27      3.39 o 
  -5   1  15      356.55      297.06      5.10 o 
  -4   1  15      334.58      326.79      5.01 o 
  -3   1  15     1342.70     1267.40     14.35 o 
  -2   1  15      343.67      310.28      6.79 o 
  -1   1  15      587.29      616.81     10.03 o 
   0   1  15       26.23       20.45      3.64 o 
   1   1  15       99.60       90.59      5.19 o 
   2   1  15     1472.18     1414.73     20.80 o 
   3   1  15      734.73      690.57     12.35 o 
   4   1  15       75.04       59.78      3.95 o 
   5   1  15      150.29      132.87      5.06 o 
   6   1  15      222.89      241.08      6.36 o 
   7   1  15       35.04       43.91      3.76 o 
   8   1  15       81.14       84.18      4.19 o 
   9   1  15       32.78       33.23      3.02 o 
 -14   2  15       12.98       11.54     11.42 o 
 -13   2  15        0.00       -0.44      5.01 o 
 -12   2  15      114.91      140.60     15.82 o 
 -11   2  15        9.27       10.76      2.56 o 
 -10   2  15      346.62      349.49      7.62 o 
  -9   2  15      276.23      266.39      8.72 o 
  -8   2  15      222.29      213.47      5.74 o 
  -7   2  15       19.02       18.70      2.64 o 
  -6   2  15       35.13       38.39      3.07 o 
  -5   2  15       50.49       58.58      2.80 o 
  -4   2  15      493.65      508.10      6.50 o 
  -3   2  15        8.46       12.21      1.68 o 
  -2   2  15      669.01      626.32     10.19 o 
  -1   2  15       43.86       35.30      2.61 o 
   0   2  15        0.10       -0.89      0.89 o 
   1   2  15        0.33        1.90      1.37 o 
   2   2  15        7.23        7.49      1.99 o 
   3   2  15        0.62        1.45      1.64 o 
   4   2  15       18.61       13.41      3.89 o 
   5   2  15      126.03      119.33      4.99 o 
   6   2  15      133.07      130.46      5.08 o 
   7   2  15      109.75      123.30      4.78 o 
   8   2  15      188.48      204.18      7.08 o 
   9   2  15       42.61       46.04      4.30 o 
 -14   3  15       49.90       56.18     17.21 o 
 -13   3  15        1.03        5.86      6.02 o 
 -12   3  15      159.44      156.17     10.78 o 
 -11   3  15       44.10       35.87      3.40 o 
 -10   3  15       17.79       20.48      2.80 o 
  -9   3  15       64.69       53.53      9.24 o 
  -8   3  15        0.25       -1.08      1.71 o 
  -7   3  15       73.68       76.83      3.49 o 
  -6   3  15       41.15       34.15      2.26 o 
  -5   3  15      421.42      420.67      6.51 o 
  -4   3  15       12.58       12.33      1.49 o 
  -3   3  15       46.11       41.41      2.57 o 
  -2   3  15      156.72      165.57      4.67 o 
  -1   3  15      529.21      489.11      8.75 o 
   0   3  15      114.22      112.56      4.49 o 
   1   3  15      155.48      143.94      9.35 o 
   2   3  15      353.63      368.16     10.11 o 
   3   3  15      142.03      123.08      5.52 o 
   4   3  15        7.84        7.35      1.84 o 
   5   3  15       83.28       92.48      4.51 o 
   6   3  15       29.26       31.75      3.10 o 
   7   3  15       18.65       16.79      2.47 o 
   8   3  15      219.13      242.07      8.08 o 
   9   3  15       23.65       18.09      3.13 o 
 -14   4  15        5.37       -0.03      6.37 o 
 -13   4  15        3.04        0.87      5.43 o 
 -12   4  15       99.15       94.28      9.65 o 
 -11   4  15       43.56       41.87      3.61 o 
 -10   4  15       12.53       18.67      2.65 o 
  -9   4  15       23.01       16.61      4.38 o 
  -8   4  15      295.69      299.26      6.46 o 
  -7   4  15      385.72      383.92      7.24 o 
  -6   4  15      601.52      603.88      7.51 o 
  -5   4  15        0.61        0.23      1.20 o 
  -4   4  15       29.70       23.08      1.77 o 
  -3   4  15       13.54       14.24      1.76 o 
  -2   4  15      567.96      537.70     10.24 o 
  -1   4  15      820.03      774.87     13.84 o 
   0   4  15      253.51      259.17      7.47 o 
   1   4  15       89.04       65.35      5.11 o 
   2   4  15       12.48       10.02      2.14 o 
   3   4  15        2.08        4.38      1.55 o 
   4   4  15      191.03      169.45      5.74 o 
   5   4  15        2.38        2.58      2.18 o 
   6   4  15        5.29       10.97      2.36 o 
   7   4  15        2.74        2.47      2.50 o 
   8   4  15      108.78      157.70     10.98 o 
 -14   5  15       10.15        0.81      5.81 o 
 -13   5  15        8.46        6.94      5.97 o 
 -12   5  15       34.02       23.52      6.91 o 
 -11   5  15        0.34        2.77      2.04 o 
 -10   5  15       30.14       24.46      3.21 o 
  -9   5  15       34.28       23.23      3.64 o 
  -8   5  15       91.31      102.76      4.63 o 
  -7   5  15      113.69       97.88      3.90 o 
  -6   5  15       30.74       38.58      2.61 o 
  -5   5  15        5.91        4.08      1.36 o 
  -4   5  15      606.39      595.39      7.07 o 
  -3   5  15       60.55       59.97      3.07 o 
  -2   5  15      242.78      219.23      6.92 o 
  -1   5  15      879.07      842.17     14.84 o 
   0   5  15        9.53       15.94      4.45 o 
   1   5  15        0.98        1.47      2.20 o 
   2   5  15       18.55       12.26      2.47 o 
   3   5  15       35.12       27.90      3.17 o 
   4   5  15      168.64      197.57      7.38 o 
   5   5  15       16.22       16.93      2.74 o 
   6   5  15      116.82      117.52      6.49 o 
   7   5  15      122.49      138.93      6.01 o 
   8   5  15        4.24        4.54      2.13 o 
 -14   6  15       53.16       74.37     11.18 o 
 -13   6  15       57.82       78.94     10.07 o 
 -12   6  15       24.99       26.70      6.98 o 
 -11   6  15       90.76       91.59      4.56 o 
 -10   6  15      137.76      149.46      5.57 o 
  -9   6  15      180.48      177.28      5.81 o 
  -8   6  15      109.45      108.23      6.03 o 
  -7   6  15        6.78        2.77      1.73 o 
  -6   6  15       97.24       80.83      3.66 o 
  -5   6  15      194.00      198.97      4.04 o 
  -4   6  15       11.30       10.98      1.57 o 
  -3   6  15      133.35      114.59      4.25 o 
  -2   6  15        0.00        5.25      1.77 o 
  -1   6  15       79.08       88.65      5.05 o 
   0   6  15       10.17        7.21      1.89 o 
   1   6  15       20.59       19.36      2.54 o 
   2   6  15       50.75       44.69      5.05 o 
   3   6  15      290.02      275.77      7.17 o 
   4   6  15       63.07       59.35      3.46 o 
   5   6  15       13.49       14.52      2.32 o 
   6   6  15       46.72       51.55      3.96 o 
   7   6  15       31.26       34.66      3.48 o 
   8   6  15        7.97       10.70      2.72 o 
 -13   7  15       90.83       92.13     13.88 o 
 -12   7  15       14.06        9.60      4.74 o 
 -11   7  15       96.57      108.42      5.73 o 
 -10   7  15      207.52      232.76      7.91 o 
  -9   7  15      146.59      165.63      5.79 o 
  -8   7  15      115.04      116.95      5.14 o 
  -7   7  15        4.38        6.11      2.12 o 
  -6   7  15      149.40      144.41      4.86 o 
  -5   7  15      199.33      210.39      4.32 o 
  -4   7  15      842.41      790.51      9.24 o 
  -3   7  15       18.73       19.01      2.19 o 
  -2   7  15        0.50        0.03      1.59 o 
  -1   7  15       21.83       22.51      2.72 o 
   0   7  15      106.86      111.96      5.27 o 
   1   7  15      253.62      236.74      6.75 o 
   2   7  15       31.48       41.95      4.46 o 
   3   7  15       27.40       26.66      3.88 o 
   4   7  15       75.38       81.98      4.04 o 
   5   7  15       39.60       35.36      3.21 o 
   6   7  15       26.83       28.52      3.12 o 
   7   7  15       34.78       38.17      3.67 o 
 -13   8  15        9.77       13.62      4.14 o 
 -12   8  15        3.85       -4.12      5.72 o 
 -11   8  15        5.15        4.26      3.26 o 
 -10   8  15        3.06        0.94      2.43 o 
  -9   8  15       29.82       29.55      3.37 o 
  -8   8  15        2.14        0.52      2.27 o 
  -7   8  15      135.41      123.29      5.18 o 
  -6   8  15      269.72      255.74      6.34 o 
  -5   8  15       40.81       37.95      3.07 o 
  -4   8  15       84.72       77.01      3.13 o 
  -3   8  15        1.37        4.73      1.67 o 
  -2   8  15        0.02        1.43      1.60 o 
  -1   8  15       47.07       47.78      3.78 o 
   0   8  15      111.97      115.42      5.59 o 
   1   8  15      443.50      414.83      9.38 o 
   2   8  15       58.27       57.67      4.24 o 
   3   8  15       68.25       53.12      4.69 o 
   4   8  15        0.03        0.35      1.24 o 
   5   8  15      109.26      112.75      9.28 o 
   6   8  15      100.53      105.07      5.28 o 
   7   8  15       16.32       15.96      2.85 o 
 -12   9  15       72.13       77.92      7.17 o 
 -11   9  15       16.33       12.14      5.18 o 
 -10   9  15      103.57      104.68      5.26 o 
  -9   9  15       76.19       88.44      5.34 o 
  -8   9  15      155.60      157.21      6.70 o 
  -7   9  15      181.98      185.70      5.65 o 
  -6   9  15        3.45        3.89      1.80 o 
  -5   9  15       94.19       95.14      4.31 o 
  -4   9  15        1.56        1.14      1.73 o 
  -3   9  15       26.71       28.08      2.62 o 
  -2   9  15        1.87        1.23      1.78 o 
  -1   9  15       83.55       90.18      5.15 o 
   0   9  15        1.55        1.92      1.94 o 
   1   9  15       37.61       28.63      3.20 o 
   2   9  15       36.23       43.69      3.87 o 
   3   9  15      124.19      117.38      5.31 o 
   4   9  15       92.52       50.71     15.28 o 
   5   9  15      172.87      205.95      9.62 o 
   6   9  15       44.06       52.15      4.34 o 
 -11  10  15       73.56       67.75      7.57 o 
 -10  10  15       15.69       17.84      4.03 o 
  -9  10  15        0.60       -0.68      2.64 o 
  -8  10  15       48.54       50.62      4.63 o 
  -7  10  15        7.81        5.48      2.24 o 
  -6  10  15        1.24        1.88      2.08 o 
  -5  10  15       20.21       25.04      2.78 o 
  -4  10  15        2.60        0.63      2.46 o 
  -3  10  15       35.04       45.50      3.25 o 
  -2  10  15       56.58       51.70      3.80 o 
  -1  10  15       72.07       60.39      4.50 o 
   0  10  15       48.28       52.90      4.25 o 
   1  10  15      186.61      186.34      6.86 o 
   2  10  15        3.60        8.56      2.36 o 
   3  10  15      139.03      139.69      6.82 o 
   4  10  15      108.97      110.73      6.61 o 
   5  10  15       24.06       12.63      8.17 o 
 -10  11  15      119.28      105.14      6.38 o 
  -9  11  15        1.20        2.46      3.12 o 
  -8  11  15        3.52        3.23      2.63 o 
  -7  11  15        0.59        7.25      2.50 o 
  -6  11  15       39.13       44.68      3.81 o 
  -5  11  15        1.80        1.91      2.13 o 
  -4  11  15        0.14       -2.38      2.38 o 
  -3  11  15       52.02       52.26      4.56 o 
  -2  11  15        7.84        8.43      2.28 o 
  -1  11  15      229.40      251.13      8.45 o 
   0  11  15      316.51      305.21      9.40 o 
   1  11  15       19.73       21.28      3.85 o 
   2  11  15       14.70       10.83      3.20 o 
   3  11  15      115.19      124.42      7.40 o 
   4  11  15        0.02        3.08      2.53 o 
  -9  12  15       12.72        7.38      4.28 o 
  -8  12  15        7.35       12.98      3.22 o 
  -7  12  15        0.98        6.74      2.53 o 
  -6  12  15       12.84       17.26      2.90 o 
  -5  12  15       25.66       37.22      4.62 o 
  -4  12  15        0.20       -0.98      2.95 o 
  -3  12  15        0.34        0.15      2.99 o 
  -2  12  15       14.63        9.16      8.63 o 
  -1  12  15       19.06       24.64      4.03 o 
   0  12  15        2.76        3.50      4.68 o 
   1  12  15       13.74       10.49      4.64 o 
   2  12  15        3.63        7.16      6.36 o 
   3  12  15       18.55       25.60     10.52 o 
  -7  13  15        1.20        7.51      2.76 o 
  -6  13  15       27.23       26.39      3.13 o 
  -5  13  15        0.75        2.12      3.97 o 
  -4  13  15       85.36      109.27      7.01 o 
  -3  13  15       22.45       20.20      4.04 o 
  -2  13  15      117.10      124.22      9.59 o 
  -1  13  15        0.45       10.99      7.84 o 
   0  13  15       37.47       42.02      8.20 o 
   1  13  15        0.18        5.92      4.94 o 
 -15   0  16       62.68       97.33     14.65 o 
 -14   0  16       26.45        8.21      9.19 o 
 -13   0  16      564.72      602.13     28.94 o 
 -12   0  16      197.16      206.88     16.93 o 
 -11   0  16       51.91       60.80      8.13 o 
 -10   0  16      124.03      128.75      8.26 o 
  -9   0  16       26.73       22.18      4.98 o 
  -8   0  16      351.72      339.94     16.43 o 
  -7   0  16      307.65      285.23     15.91 o 
  -6   0  16       26.27       17.76      2.89 o 
  -5   0  16        0.00        0.42      2.08 o 
  -4   0  16     1517.05     1379.24     25.00 o 
  -3   0  16       76.91       74.68      5.39 o 
  -2   0  16     1195.14     1241.10     24.50 o 
  -1   0  16       85.55       84.83      7.33 o 
   0   0  16      638.67      579.14     20.10 o 
   1   0  16       16.14        5.92     14.74 o 
   2   0  16      433.85      417.82     14.39 o 
   3   0  16       73.26       50.08     16.24 o 
   4   0  16       26.16       19.37      4.49 o 
   5   0  16      311.84      288.58     22.87 o 
   6   0  16       71.66       67.79      8.39 o 
   7   0  16      199.35      198.96      9.12 o 
   8   0  16      419.13      386.82     13.22 o 
 -15   1  16       21.78        7.82      6.59 o 
 -14   1  16       34.71       64.05     19.79 o 
 -13   1  16       12.92       -7.10      7.33 o 
 -12   1  16       69.93       61.04      9.60 o 
 -11   1  16        1.09        3.32      2.73 o 
 -10   1  16       25.68       25.13      3.52 o 
  -9   1  16       36.39       36.65      3.44 o 
  -8   1  16      434.82      427.43      8.46 o 
  -7   1  16      226.87      220.44      6.46 o 
  -6   1  16       14.62       13.99      1.95 o 
  -5   1  16       30.31       25.13      2.15 o 
  -4   1  16       75.79       69.66      3.70 o 
  -3   1  16        1.77        2.37      1.38 o 
  -2   1  16       12.97        6.47      1.97 o 
  -1   1  16      563.31      500.94     10.55 o 
   0   1  16       36.41       21.80      4.57 o 
   1   1  16       88.70       75.79      4.62 o 
   2   1  16      215.64      177.77      9.74 o 
   3   1  16       12.52       13.86      2.44 o 
   4   1  16      110.00       95.30      4.71 o 
   5   1  16       21.47       16.87      3.92 o 
   6   1  16        4.82        5.18      2.45 o 
   7   1  16       57.44       70.78      4.14 o 
   8   1  16        3.23        0.78      2.54 o 
 -15   2  16       88.06       69.49      9.85 o 
 -14   2  16        1.31        2.10      6.41 o 
 -13   2  16       25.34       19.73      6.96 o 
 -12   2  16       31.97       46.15      8.82 o 
 -11   2  16      295.70      303.03      7.77 o 
 -10   2  16       12.04       11.18      2.51 o 
  -9   2  16        3.19        1.62      2.15 o 
  -8   2  16      123.61      121.93      5.17 o 
  -7   2  16       28.80       28.74      2.77 o 
  -6   2  16       27.57       20.64      2.16 o 
  -5   2  16      240.87      189.38      4.29 o 
  -4   2  16      277.99      252.11      6.01 o 
  -3   2  16        0.00        0.69      1.31 o 
  -2   2  16     1084.61      980.44     18.23 o 
  -1   2  16     1106.27      969.90     15.92 o 
   0   2  16        1.08        1.92      1.26 o 
   1   2  16        0.37        2.06      1.61 o 
   2   2  16       42.69       36.76      3.24 o 
   3   2  16      257.91      247.03      7.17 o 
   4   2  16      278.41      273.57      9.08 o 
   5   2  16        0.12       -0.25      1.68 o 
   6   2  16        3.04        1.94      1.85 o 
   7   2  16        0.11        1.05      1.97 o 
   8   2  16       96.45      120.90      5.88 o 
 -15   3  16       21.54       31.24      7.65 o 
 -14   3  16       57.37       44.01      8.24 o 
 -13   3  16       11.87       20.50      9.82 o 
 -12   3  16       11.20        5.78      4.52 o 
 -11   3  16      108.65      107.36      5.23 o 
 -10   3  16       30.93       38.25      3.41 o 
  -9   3  16      345.81      334.68      7.03 o 
  -8   3  16       41.71       45.89      3.73 o 
  -7   3  16      156.17      154.40      4.67 o 
  -6   3  16      424.77      417.12      7.19 o 
  -5   3  16       51.64       61.61      2.92 o 
  -4   3  16      152.45      146.42      4.65 o 
  -3   3  16       97.82       85.27      3.89 o 
  -2   3  16       13.97       11.10      1.86 o 
  -1   3  16      118.76      114.39      4.72 o 
   0   3  16       13.83       10.11      2.39 o 
   1   3  16      473.17      429.62     14.60 o 
   2   3  16      249.53      219.18      6.83 o 
   3   3  16        0.09        0.59      1.22 o 
   4   3  16       28.30       27.74      3.47 o 
   5   3  16       38.75       41.16      3.50 o 
   6   3  16      106.13      106.30      5.00 o 
   7   3  16      147.45      179.70     10.37 o 
   8   3  16      111.43      116.43      6.09 o 
 -14   4  16        8.68        5.11      6.31 o 
 -13   4  16        0.01        5.19      6.06 o 
 -12   4  16        0.06       -2.11      5.28 o 
 -11   4  16      217.93      207.19     10.46 o 
 -10   4  16        7.30        5.07      2.87 o 
  -9   4  16        6.25        7.13      2.16 o 
  -8   4  16        6.43        5.36      2.20 o 
  -7   4  16       36.73       38.77      2.97 o 
  -6   4  16        0.40        0.01      1.40 o 
  -5   4  16      246.32      248.03      4.75 o 
  -4   4  16        8.73        9.56      1.87 o 
  -3   4  16       18.13       16.54      2.17 o 
  -2   4  16       31.76       25.27      2.98 o 
  -1   4  16       41.16       38.95      3.63 o 
   0   4  16      298.05      299.95      8.30 o 
   1   4  16       57.03       35.87      4.27 o 
   2   4  16      282.23      279.51      7.96 o 
   3   4  16        2.31        1.83      2.67 o 
   4   4  16       14.85       19.18      2.84 o 
   5   4  16       88.74      104.33      5.00 o 
   6   4  16      227.47      247.49      8.37 o 
   7   4  16      132.31      152.26      7.20 o 
   8   4  16        7.37       11.16      4.18 o 
 -14   5  16       63.19       46.57     14.06 o 
 -13   5  16       38.54       38.01      7.65 o 
 -12   5  16       11.25       16.22      6.27 o 
 -11   5  16        0.36        0.34      2.23 o 
 -10   5  16       56.61       38.40      3.59 o 
  -9   5  16      187.49      215.82      7.05 o 
  -8   5  16        8.12        4.08      1.91 o 
  -7   5  16        4.44        4.13      1.99 o 
  -6   5  16       71.56       62.00      3.11 o 
  -5   5  16      266.49      237.03      4.73 o 
  -4   5  16      173.83      155.20      4.36 o 
  -3   5  16      138.53      138.56      4.42 o 
  -2   5  16       29.93       35.92      3.51 o 
  -1   5  16       83.60       79.80      5.03 o 
   0   5  16      642.93      621.95     12.90 o 
   1   5  16       88.09       67.97      4.48 o 
   2   5  16      332.22      306.98      9.15 o 
   3   5  16       13.25       14.63      2.21 o 
   4   5  16        2.66        1.59      1.76 o 
   5   5  16        4.04        7.10      2.61 o 
   6   5  16       61.92       61.36     10.25 o 
   7   5  16        0.00        0.05      2.49 o 
 -14   6  16       57.87       60.61     26.76 o 
 -13   6  16        8.94       13.92      6.63 o 
 -12   6  16        0.30        2.67      4.39 o 
 -11   6  16        7.75       10.27      2.65 o 
 -10   6  16      248.88      266.92      7.22 o 
  -9   6  16       31.35       27.61      3.32 o 
  -8   6  16       86.87       90.90      4.64 o 
  -7   6  16       99.99       97.80      4.20 o 
  -6   6  16        5.69        5.53      1.95 o 
  -5   6  16        4.15        5.91      1.55 o 
  -4   6  16        4.40        5.48      1.69 o 
  -3   6  16        0.03        0.56      1.44 o 
  -2   6  16        6.32       14.89      3.44 o 
  -1   6  16       48.47       54.45      3.85 o 
   0   6  16      308.79      278.04      7.27 o 
   1   6  16        3.30        1.03      2.13 o 
   2   6  16        2.76        2.65      1.68 o 
   3   6  16        2.21        2.22      1.85 o 
   4   6  16       60.47       63.64      6.25 o 
   5   6  16      115.80      112.05      5.61 o 
   6   6  16       56.14       55.03      4.98 o 
   7   6  16      239.78      249.81      8.76 o 
 -13   7  16       38.68       71.01     11.53 o 
 -12   7  16       87.34       89.51      9.32 o 
 -11   7  16        5.49        1.38      3.61 o 
 -10   7  16       44.54       55.24      4.73 o 
  -9   7  16      130.11      150.58      6.50 o 
  -8   7  16      258.53      257.85      7.85 o 
  -7   7  16       75.57       79.96      4.21 o 
  -6   7  16       76.16       81.03      3.91 o 
  -5   7  16        4.75        4.05      1.37 o 
  -4   7  16       19.13       23.03      2.47 o 
  -3   7  16        3.97        5.47      1.64 o 
  -2   7  16        8.08        4.48      2.58 o 
  -1   7  16      204.51      195.41      6.35 o 
   0   7  16       98.38      113.38      5.64 o 
   1   7  16      120.10      124.74      6.35 o 
   2   7  16       29.98       36.51      3.40 o 
   3   7  16       98.91      102.59      5.74 o 
   4   7  16        5.03        4.86      2.15 o 
   5   7  16        8.66        7.89      3.06 o 
   6   7  16        1.08        6.69      3.15 o 
 -13   8  16       10.08       11.00      4.48 o 
 -12   8  16       34.40       23.69      5.75 o 
 -11   8  16       16.28       14.73      3.82 o 
 -10   8  16       46.78       56.75      5.47 o 
  -9   8  16       11.73       13.16      2.72 o 
  -8   8  16       51.21       48.80      3.98 o 
  -7   8  16       23.40       26.81      2.90 o 
  -6   8  16       23.65       29.22      2.97 o 
  -5   8  16       14.42       11.94      2.22 o 
  -4   8  16        4.00        9.03      1.83 o 
  -3   8  16       20.02       19.08      2.20 o 
  -2   8  16       65.74       67.32      6.65 o 
  -1   8  16       66.87       75.55      4.66 o 
   0   8  16        4.75        8.94      2.81 o 
   1   8  16      317.95      297.06      8.01 o 
   2   8  16        6.41        7.15      2.18 o 
   3   8  16       10.25        5.89      2.64 o 
   4   8  16      141.10      156.69      8.36 o 
   5   8  16       29.79       43.75      4.71 o 
   6   8  16        1.10        5.05      2.09 o 
 -12   9  16       18.57       29.99      5.86 o 
 -11   9  16        9.70       13.08      3.65 o 
 -10   9  16        3.87        3.87      2.86 o 
  -9   9  16        9.50        6.74      3.11 o 
  -8   9  16        5.81        7.70      2.41 o 
  -7   9  16       15.90       26.10      2.96 o 
  -6   9  16       14.06        5.52      1.88 o 
  -5   9  16       31.93       25.16      3.11 o 
  -4   9  16       24.87       29.16      3.78 o 
  -3   9  16       84.90       91.91      4.47 o 
  -2   9  16       17.92       19.33      2.90 o 
  -1   9  16       39.47       32.84      3.56 o 
   0   9  16       21.27       21.10      3.05 o 
   1   9  16       29.20       38.06      3.67 o 
   2   9  16       34.07       39.97      3.74 o 
   3   9  16       94.26      114.02      7.06 o 
   4   9  16       19.20       19.21      4.86 o 
   5   9  16        0.00        2.08      2.74 o 
 -11  10  16       86.38       97.67      8.52 o 
 -10  10  16        0.62        5.53      2.90 o 
  -9  10  16       73.43       76.75      5.90 o 
  -8  10  16        0.02        0.58      2.48 o 
  -7  10  16       14.97       17.80      3.04 o 
  -6  10  16        3.71        5.16      2.13 o 
  -5  10  16       10.27        9.57      2.56 o 
  -4  10  16       48.23       61.72      4.91 o 
  -3  10  16      103.60       98.28      6.59 o 
  -2  10  16       72.13       77.12      4.54 o 
  -1  10  16      641.21      691.67     13.09 o 
   0  10  16       42.18       27.22      3.56 o 
   1  10  16       29.77       19.22      3.49 o 
   2  10  16        3.23       -0.07      2.43 o 
   3  10  16       40.05       53.49      5.75 o 
   4  10  16        0.30        0.21      2.42 o 
 -10  11  16        9.22        9.42      3.29 o 
  -9  11  16        3.44        7.44      3.03 o 
  -8  11  16      198.19      216.99      7.43 o 
  -7  11  16       78.09      105.98      5.37 o 
  -6  11  16      394.21      453.52      9.25 o 
  -5  11  16      136.25      133.07      7.38 o 
  -4  11  16        1.45        7.73      3.85 o 
  -3  11  16       33.99       38.41      5.70 o 
  -2  11  16       11.06       14.59      2.99 o 
  -1  11  16        3.99        5.34      2.53 o 
   0  11  16       76.25       80.35      7.00 o 
   1  11  16       10.86        9.54      4.28 o 
   2  11  16        0.31        3.46      2.97 o 
   3  11  16       14.01       10.80      5.81 o 
  -8  12  16       18.51       17.41      3.18 o 
  -7  12  16       19.60       29.10      3.22 o 
  -6  12  16      102.59      127.07     11.96 o 
  -5  12  16       33.59       36.13      4.81 o 
  -4  12  16       71.02       79.95      6.24 o 
  -3  12  16       27.65       39.60      5.94 o 
  -2  12  16        4.18        2.36      4.73 o 
  -1  12  16       16.50       21.81      5.23 o 
   0  12  16        0.80        4.70      3.20 o 
   1  12  16       28.00       32.28     10.24 o 
  -5  13  16        0.29        4.06      3.25 o 
  -4  13  16      174.73      212.97      8.60 o 
  -3  13  16       11.18       21.69     16.71 o 
  -2  13  16        1.32       16.99      5.49 o 
 -15   1  17        1.74       -5.46      5.48 o 
 -14   1  17        6.59        3.78     11.30 o 
 -13   1  17       98.51       92.49     10.01 o 
 -12   1  17       29.26       33.34      3.74 o 
 -11   1  17        6.53        1.79      2.35 o 
 -10   1  17      103.15      103.14      5.57 o 
  -9   1  17        0.91        2.02      2.01 o 
  -8   1  17        1.49        3.16      2.28 o 
  -7   1  17      152.14      139.77      5.00 o 
  -6   1  17       13.95       17.22      2.06 o 
  -5   1  17      594.68      547.54      7.68 o 
  -4   1  17       27.96       11.91      2.27 o 
  -3   1  17      137.75      146.67      6.80 o 
  -2   1  17      116.95      108.74      6.20 o 
  -1   1  17      391.51      355.64     10.07 o 
   0   1  17       19.73       19.76      2.83 o 
   1   1  17       68.08       53.94      4.43 o 
   2   1  17       25.75       36.95      3.56 o 
   3   1  17        3.98        3.30      2.39 o 
   4   1  17       24.81       35.09      8.06 o 
   5   1  17       22.24       30.01      3.52 o 
   6   1  17        0.53        0.08      3.22 o 
   7   1  17       16.82       15.83      3.18 o 
   8   1  17       38.95       30.09      3.58 o 
 -15   2  17        2.73       10.77     17.29 o 
 -14   2  17       42.63       29.36     15.90 o 
 -13   2  17       21.83       25.11      6.85 o 
 -12   2  17       71.81       86.98      4.44 o 
 -11   2  17       13.05        7.55      3.37 o 
 -10   2  17      318.61      299.87      7.68 o 
  -9   2  17        7.37        6.22      3.09 o 
  -8   2  17      366.75      355.37     14.38 o 
  -7   2  17       20.31       20.61      2.80 o 
  -6   2  17      158.21      146.84      4.28 o 
  -5   2  17      106.40      106.09      3.90 o 
  -4   2  17      301.15      284.49      7.07 o 
  -3   2  17      293.16      242.92      7.42 o 
  -2   2  17      177.64      142.11      7.45 o 
  -1   2  17      150.98      130.64      5.68 o 
   0   2  17        7.48        9.58      2.61 o 
   1   2  17        8.63        5.08      1.93 o 
   2   2  17       10.55       15.26      2.34 o 
   3   2  17       10.58       14.64      3.55 o 
   4   2  17       45.47       58.33      4.02 o 
   5   2  17        7.99       12.19      2.44 o 
   6   2  17       97.20      116.88      8.14 o 
   7   2  17       52.43       50.66      6.42 o 
 -14   3  17       24.03       25.40     12.73 o 
 -13   3  17       17.62       21.76      8.16 o 
 -12   3  17        7.71        6.67      2.28 o 
 -11   3  17       43.88       52.49      4.26 o 
 -10   3  17      220.46      225.64      5.95 o 
  -9   3  17        1.62        4.20      2.30 o 
  -8   3  17       61.96       39.69      9.23 o 
  -7   3  17       31.70       18.97      2.43 o 
  -6   3  17       26.64       31.95      2.58 o 
  -5   3  17       23.88       26.15      2.16 o 
  -4   3  17        4.31        7.02      1.97 o 
  -3   3  17       40.84       36.57      3.51 o 
  -2   3  17      142.39      138.17      6.48 o 
  -1   3  17      106.74      110.43      5.57 o 
   0   3  17       68.39       73.68      5.84 o 
   1   3  17       29.34       26.76      3.08 o 
   2   3  17        5.20        7.64      2.00 o 
   3   3  17        6.48        3.77      3.36 o 
   4   3  17       15.51       12.76      2.35 o 
   5   3  17       74.80       78.68      4.84 o 
   6   3  17        0.39        2.23      2.28 o 
   7   3  17       26.83       14.90      6.80 o 
 -14   4  17       82.50       77.37      9.87 o 
 -13   4  17        0.06       -1.07      5.79 o 
 -12   4  17      134.10      142.81      6.98 o 
 -11   4  17       46.04       49.55      4.23 o 
 -10   4  17       17.54       24.62      3.76 o 
  -9   4  17        5.34        3.77      1.96 o 
  -8   4  17      272.15      243.45     10.93 o 
  -7   4  17      349.50      336.10      7.51 o 
  -6   4  17       33.05       38.23      2.61 o 
  -5   4  17        0.29       -1.28      1.28 o 
  -4   4  17       51.20       55.10      3.56 o 
  -3   4  17       22.51       14.86      3.42 o 
  -2   4  17      146.73      141.49      6.48 o 
  -1   4  17      124.99      104.81      5.65 o 
   0   4  17       45.23       62.25      4.68 o 
   1   4  17       50.95       36.85      6.35 o 
   2   4  17       31.30       45.44      5.07 o 
   3   4  17       92.11       82.32      5.27 o 
   4   4  17       81.74      100.12      5.04 o 
   5   4  17        7.65        6.42      3.24 o 
   6   4  17       34.02       45.03      4.83 o 
   7   4  17       63.19       68.11      5.85 o 
 -14   5  17       56.75       52.92      8.84 o 
 -13   5  17        5.24       -5.15      5.15 o 
 -12   5  17        8.23       12.10      3.48 o 
 -11   5  17       52.59       61.35      4.27 o 
 -10   5  17        1.46       -1.88      2.27 o 
  -9   5  17        6.80        7.83      2.42 o 
  -8   5  17      119.55      104.35      5.65 o 
  -7   5  17        1.80        3.25      2.16 o 
  -6   5  17       44.82       36.78      2.99 o 
  -5   5  17        0.36        4.43      1.69 o 
  -4   5  17       10.42        5.91      1.85 o 
  -3   5  17        4.85        4.54      1.91 o 
  -2   5  17       38.46       43.48      3.96 o 
  -1   5  17       25.53       30.44      3.49 o 
   0   5  17        2.33        5.97      3.34 o 
   1   5  17      138.17      132.61      5.77 o 
   2   5  17       40.80       37.36      3.58 o 
   3   5  17      303.82      298.25      8.23 o 
   4   5  17       11.12        8.19      1.96 o 
   5   5  17        1.05        0.50      1.93 o 
   6   5  17        1.39       -1.53      2.42 o 
   7   5  17       12.18       16.39      3.84 o 
 -13   6  17      141.34      140.38     12.40 o 
 -12   6  17       15.65       35.04      9.16 o 
 -11   6  17       19.34       21.80      3.67 o 
 -10   6  17        4.69        5.20      2.54 o 
  -9   6  17       28.87       27.27      3.24 o 
  -8   6  17       61.69       74.15      4.39 o 
  -7   6  17       98.43       91.20      4.87 o 
  -6   6  17       13.52       22.27      2.84 o 
  -5   6  17       71.31       63.10      3.48 o 
  -4   6  17        0.13        0.70      1.51 o 
  -3   6  17       50.17       45.64      3.80 o 
  -2   6  17       41.74       37.44      3.95 o 
  -1   6  17        8.83        8.65      2.24 o 
   0   6  17      160.79      173.45      6.05 o 
   1   6  17       50.30       45.23      3.67 o 
   2   6  17       12.43       10.06      2.80 o 
   3   6  17        5.13        3.37      2.60 o 
   4   6  17       22.23       26.46      3.39 o 
   5   6  17        0.63        4.25      1.98 o 
   6   6  17       11.09        6.52      3.26 o 
 -13   7  17       25.96       11.94      8.30 o 
 -12   7  17       16.70        8.72      6.02 o 
 -11   7  17       28.67       31.60      3.52 o 
 -10   7  17      117.92      134.20      5.71 o 
  -9   7  17       14.68        9.17      2.69 o 
  -8   7  17      127.61      139.93      5.49 o 
  -7   7  17       19.06       22.55      2.81 o 
  -6   7  17      216.13      195.64      5.13 o 
  -5   7  17       76.25       71.50      5.19 o 
  -4   7  17       20.09       18.22      2.32 o 
  -3   7  17        4.99        3.99      2.03 o 
  -2   7  17       13.96        7.20      2.19 o 
  -1   7  17        6.07        7.35      2.14 o 
   0   7  17       34.96       42.06      3.64 o 
   1   7  17       29.00       33.70      3.52 o 
   2   7  17       19.18       18.62      2.92 o 
   3   7  17        3.88        1.32      1.66 o 
   4   7  17      272.47      261.15      8.67 o 
   5   7  17      163.66      149.79      7.28 o 
   6   7  17       54.39       68.72      6.26 o 
 -12   8  17        4.86       -3.53      4.15 o 
 -11   8  17       67.40       82.40      5.22 o 
 -10   8  17       21.51       17.86      3.18 o 
  -9   8  17        2.91        2.40      2.22 o 
  -8   8  17        0.18        1.23      2.27 o 
  -7   8  17        0.00        1.47      2.07 o 
  -6   8  17        0.18       -1.96      1.96 o 
  -5   8  17        0.02        3.83      2.44 o 
  -4   8  17       99.78      104.19      4.41 o 
  -3   8  17        0.81        3.84      1.80 o 
  -2   8  17       25.03       25.76      3.13 o 
  -1   8  17       81.90       84.34      7.07 o 
   0   8  17        1.55        8.55      2.59 o 
   1   8  17      167.89      171.47      6.52 o 
   2   8  17        0.87        0.52      1.70 o 
   3   8  17       65.99       76.74      6.85 o 
   4   8  17        0.01        2.73      5.56 o 
   5   8  17        1.27        7.66      6.13 o 
 -11   9  17        6.82        5.78      2.81 o 
 -10   9  17       38.09       37.12      4.06 o 
  -9   9  17        0.06       -1.19      2.32 o 
  -8   9  17       76.22       73.65      4.97 o 
  -7   9  17       31.88       31.43      3.17 o 
  -6   9  17       10.66        5.88      2.26 o 
  -5   9  17       12.51       13.45      3.71 o 
  -4   9  17       12.07        6.98      2.50 o 
  -3   9  17       66.26       76.96      4.04 o 
  -2   9  17       20.40       24.44      3.22 o 
  -1   9  17      186.84      206.70      9.48 o 
   0   9  17       41.28       58.80      4.50 o 
   1   9  17       17.21       21.36      3.09 o 
   2   9  17        0.63        2.05      2.58 o 
   3   9  17      149.62      187.48      8.80 o 
   4   9  17        8.43        5.63      2.63 o 
 -10  10  17       14.14       16.07      4.67 o 
  -9  10  17       40.14       59.09      4.70 o 
  -8  10  17        1.45       -1.00      2.63 o 
  -7  10  17       30.38       39.28      4.22 o 
  -6  10  17       75.16       81.91      5.24 o 
  -5  10  17       41.96       51.45      5.12 o 
  -4  10  17       30.16       37.12      5.81 o 
  -3  10  17       98.37      119.30      8.84 o 
  -2  10  17       84.37       77.48      5.20 o 
  -1  10  17       62.24       51.02      4.43 o 
   0  10  17      111.64      131.46      7.58 o 
   1  10  17        0.00        5.46      3.08 o 
   2  10  17       23.89       22.41      5.17 o 
   3  10  17       72.16       78.44     10.94 o 
  -9  11  17        0.00        2.30      2.68 o 
  -8  11  17       12.66        9.59      3.29 o 
  -7  11  17       27.05       24.65      3.55 o 
  -6  11  17       21.89       27.23      5.22 o 
  -5  11  17        4.31        7.19      6.08 o 
  -4  11  17        9.62       16.58      9.79 o 
  -3  11  17        5.70        1.74      3.77 o 
  -2  11  17       28.36       38.60      4.92 o 
  -1  11  17      139.93      135.43      9.04 o 
   0  11  17       29.71       22.82      4.57 o 
   1  11  17        2.10        4.25      3.19 o 
   2  11  17        6.87        8.87      3.79 o 
  -7  12  17       14.98       19.75      4.88 o 
  -6  12  17       60.06       68.97      8.37 o 
  -5  12  17        3.12        5.18      4.15 o 
  -4  12  17        0.01        9.49      4.41 o 
  -3  12  17      132.61      136.55      9.54 o 
  -2  12  17       46.81       59.56      8.53 o 
  -1  12  17       12.80       28.63      7.48 o 
   0  12  17        8.27       11.97      4.78 o 
 -14   0  18      213.20      217.68     18.59 o 
 -13   0  18      242.01      240.57     19.43 o 
 -12   0  18        5.44       10.10     11.89 o 
 -11   0  18        1.28        6.93      5.20 o 
 -10   0  18      393.12      199.56     13.50 o 
  -9   0  18       34.79       36.19      5.33 o 
  -8   0  18       78.70       75.65      6.19 o 
  -7   0  18      218.77      171.16      7.69 o 
  -6   0  18     1035.89      911.03     16.07 o 
  -5   0  18      154.80      199.10      8.60 o 
  -4   0  18     1353.82     1225.35     24.07 o 
  -3   0  18     2417.07     2138.54     45.34 o 
  -2   0  18      156.20      178.96     10.40 o 
  -1   0  18        8.46        2.80      2.18 o 
   0   0  18        3.37        8.17      3.44 o 
   1   0  18      122.21       89.36      9.63 o 
   2   0  18      229.80      223.32     11.08 o 
   3   0  18       25.73       23.00      5.14 o 
   4   0  18     1179.50     1324.69     31.80 o 
   5   0  18       53.94       70.55      7.47 o 
   6   0  18      276.55      295.66     18.11 o 
   7   0  18      141.63      160.35      9.73 o 
 -14   1  18       22.29       21.21      7.44 o 
 -13   1  18        0.04       -1.63      5.70 o 
 -12   1  18       24.11       25.17      4.20 o 
 -11   1  18       60.15       67.65      4.55 o 
 -10   1  18      145.08       77.50      9.84 o 
  -9   1  18      211.97      203.21      6.58 o 
  -8   1  18        8.07        3.64      2.95 o 
  -7   1  18      186.20      178.25      5.55 o 
  -6   1  18        0.93        1.65      1.59 o 
  -5   1  18        0.14        1.41      1.65 o 
  -4   1  18      187.47      209.34      7.34 o 
  -3   1  18       70.88       61.71      5.20 o 
  -2   1  18        7.36        2.37      2.10 o 
  -1   1  18       10.95        8.22      2.97 o 
   0   1  18        2.82        5.79      2.15 o 
   1   1  18      107.94       91.37      5.94 o 
   2   1  18       35.84       31.96      7.95 o 
   3   1  18        9.76        8.51      3.52 o 
   4   1  18       30.16       23.44      3.34 o 
   5   1  18      126.98      145.15      6.47 o 
   6   1  18      124.06      140.78      8.74 o 
   7   1  18       56.91       43.67      4.29 o 
 -14   2  18        0.62       -4.26      9.99 o 
 -13   2  18       60.50       73.15     27.34 o 
 -12   2  18        4.30        0.72      3.02 o 
 -11   2  18      223.72      232.41      7.97 o 
 -10   2  18       23.57        9.35      4.52 o 
  -9   2  18      126.53      121.01      5.45 o 
  -8   2  18        3.11       -1.27      2.25 o 
  -7   2  18        7.03        3.85      2.98 o 
  -6   2  18       54.98       53.35      3.08 o 
  -5   2  18       30.02       24.75      2.86 o 
  -4   2  18      218.61      246.40      6.76 o 
  -3   2  18      327.78      338.84     10.26 o 
  -2   2  18      182.33      180.18     10.53 o 
  -1   2  18       40.63       27.56      3.58 o 
   0   2  18      409.59      398.61     12.16 o 
   1   2  18        0.24       -1.02      1.75 o 
   2   2  18        0.15        3.26      2.52 o 
   3   2  18        0.73        2.40      1.90 o 
   4   2  18      129.62      123.32      7.62 o 
   5   2  18       26.69       32.26      3.93 o 
   6   2  18        0.03       -2.46      2.46 o 
   7   2  18       17.61       20.06      3.31 o 
 -14   3  18       52.17       57.67     10.20 o 
 -13   3  18       39.82       39.42     15.38 o 
 -12   3  18        0.42        2.09      3.55 o 
 -11   3  18       36.77       35.24      5.62 o 
 -10   3  18       40.19       27.85      6.31 o 
  -9   3  18      174.03      166.85     14.42 o 
  -8   3  18      504.91      481.72     11.16 o 
  -7   3  18        9.54       10.30      2.58 o 
  -6   3  18       18.33       18.26      2.11 o 
  -5   3  18      330.65      307.26      7.70 o 
  -4   3  18       81.63       92.37      4.68 o 
  -3   3  18        6.17        4.60      2.31 o 
  -2   3  18       23.70       27.60      3.71 o 
  -1   3  18       33.00       28.27      3.64 o 
   0   3  18      125.65      106.94      8.61 o 
   1   3  18       10.57        5.63      1.97 o 
   2   3  18       27.98       34.80      3.51 o 
   3   3  18       45.88       41.96      4.07 o 
   4   3  18       16.81       20.89      2.94 o 
   5   3  18        7.00        7.12      2.68 o 
   6   3  18      103.87      122.17      6.94 o 
 -14   4  18       91.25       99.66     10.85 o 
 -13   4  18       23.15       29.60     11.17 o 
 -12   4  18      112.35      114.88      5.56 o 
 -11   4  18        0.01       -2.00      2.97 o 
 -10   4  18       39.01       27.53      3.69 o 
  -9   4  18       23.03       12.94      3.98 o 
  -8   4  18        0.94       -0.10      2.41 o 
  -7   4  18       99.40       93.41      5.14 o 
  -6   4  18       40.44       47.91      2.86 o 
  -5   4  18        2.85        1.77      1.69 o 
  -4   4  18        6.71       -0.07      2.12 o 
  -3   4  18      264.98      251.84     12.78 o 
  -2   4  18      133.51      130.60      6.11 o 
  -1   4  18        0.33        0.38      1.67 o 
   0   4  18       15.16       21.39      3.09 o 
   1   4  18       93.33       68.34      8.81 o 
   2   4  18       35.15       29.22      3.26 o 
   3   4  18      168.51      156.32      6.20 o 
   4   4  18        1.87        4.82      2.14 o 
   5   4  18      161.78      147.76      7.09 o 
   6   4  18      262.46      294.11     10.55 o 
 -13   5  18       38.05       43.79      6.59 o 
 -12   5  18       98.57       96.00      5.24 o 
 -11   5  18       71.97       81.90      4.90 o 
 -10   5  18       23.81       25.33      3.22 o 
  -9   5  18      111.20      120.15      5.65 o 
  -8   5  18       52.05       58.44      4.11 o 
  -7   5  18        9.38        8.57      2.88 o 
  -6   5  18      341.25      343.72      7.01 o 
  -5   5  18       12.31       14.40      3.06 o 
  -4   5  18      194.85      207.14      5.96 o 
  -3   5  18        9.76       12.63      2.51 o 
  -2   5  18       60.13       62.57      4.80 o 
  -1   5  18      148.24      131.24      6.45 o 
   0   5  18        1.33        6.98      2.30 o 
   1   5  18      268.15      269.62      8.03 o 
   2   5  18      114.73      105.48      5.66 o 
   3   5  18        5.82        6.77      1.90 o 
   4   5  18        0.07        3.98      2.07 o 
   5   5  18       66.65       47.79     11.66 o 
   6   5  18        7.17       13.53      3.57 o 
 -13   6  18        0.82        2.27      6.40 o 
 -12   6  18        1.29        2.69      3.25 o 
 -11   6  18       35.21       45.76      3.98 o 
 -10   6  18        0.22        2.44      2.50 o 
  -9   6  18       68.16       79.77      5.18 o 
  -8   6  18        0.92        0.33      2.11 o 
  -7   6  18      150.17      156.38      5.69 o 
  -6   6  18      282.91      272.22      6.53 o 
  -5   6  18        0.75        1.68      1.97 o 
  -4   6  18      191.99      216.38      5.86 o 
  -3   6  18        9.44        8.19      2.27 o 
  -2   6  18       38.95       32.72      3.37 o 
  -1   6  18       84.91       97.99      5.30 o 
   0   6  18       33.99       25.06      2.96 o 
   1   6  18      200.45      214.94      6.85 o 
   2   6  18       45.36       45.42      9.09 o 
   3   6  18      103.60      107.83      6.55 o 
   4   6  18      290.96      340.80      9.93 o 
   5   6  18       68.00       77.20      5.80 o 
 -12   7  18       19.37       22.09      5.42 o 
 -11   7  18       94.21       93.28      6.12 o 
 -10   7  18       81.13       92.79      5.26 o 
  -9   7  18       16.98       18.81      2.99 o 
  -8   7  18        8.77       14.77      2.84 o 
  -7   7  18       18.96       27.60      3.65 o 
  -6   7  18       12.11       10.69      2.55 o 
  -5   7  18        0.01        4.25      2.06 o 
  -4   7  18       25.56       30.55      2.91 o 
  -3   7  18       12.55       12.83      2.57 o 
  -2   7  18        4.56        5.21      2.16 o 
  -1   7  18       17.51       14.61      2.61 o 
   0   7  18       37.08       35.67      3.59 o 
   1   7  18      147.56      138.84      6.33 o 
   2   7  18       36.38       28.04      3.88 o 
   3   7  18       55.47       78.28      7.99 o 
   4   7  18        0.04       -0.32      2.12 o 
   5   7  18        1.06        7.35      3.59 o 
 -12   8  18        7.25        3.06      4.35 o 
 -11   8  18        0.44        4.55      2.79 o 
 -10   8  18       30.93       29.01      4.80 o 
  -9   8  18        0.12        3.38      2.66 o 
  -8   8  18        2.69        2.53      2.27 o 
  -7   8  18       62.06       71.09      4.41 o 
  -6   8  18      112.66      115.99      5.91 o 
  -5   8  18      206.67      216.79      7.87 o 
  -4   8  18       33.46       27.66      2.53 o 
  -3   8  18      119.64      143.76      6.17 o 
  -2   8  18      353.67      328.45      8.74 o 
  -1   8  18        1.05        2.03      2.15 o 
   0   8  18       90.13       96.39      5.56 o 
   1   8  18       47.67       53.32      5.27 o 
   2   8  18        0.02        0.93      2.23 o 
   3   8  18       30.44       30.02      5.53 o 
   4   8  18       46.99       50.52     14.97 o 
 -11   9  18       34.66       41.14      4.13 o 
 -10   9  18       87.36       88.41      5.52 o 
  -9   9  18       61.61       71.69      6.22 o 
  -8   9  18       44.94       55.84      4.45 o 
  -7   9  18        1.49        4.46      2.85 o 
  -6   9  18       10.90       24.96      5.55 o 
  -5   9  18       23.21       24.92      4.33 o 
  -4   9  18       51.50       61.47      5.16 o 
  -3   9  18       65.66       68.97      5.45 o 
  -2   9  18      102.73      103.33      5.84 o 
  -1   9  18       82.52       81.45      5.34 o 
   0   9  18        0.03        3.13      3.02 o 
   1   9  18       96.84      116.48      9.60 o 
   2   9  18        6.98        9.70      3.22 o 
   3   9  18        0.01        1.00      2.72 o 
 -10  10  18        6.62        7.14      5.83 o 
  -9  10  18       23.69       23.97      3.25 o 
  -8  10  18       89.51      108.29      5.74 o 
  -7  10  18       58.93       58.57      5.23 o 
  -6  10  18       80.52       82.71      6.29 o 
  -5  10  18        3.01        8.11      4.32 o 
  -4  10  18       22.63       30.87      5.33 o 
  -3  10  18       22.14       18.25      4.55 o 
  -2  10  18        4.95        2.58      2.54 o 
  -1  10  18      275.03      261.81     10.71 o 
   0  10  18       20.63       14.40      3.97 o 
   1  10  18        1.25        6.05      3.34 o 
   2  10  18        1.23       -2.32      2.98 o 
  -8  11  18        0.23        2.20      2.75 o 
  -7  11  18       79.05       88.84      5.97 o 
  -6  11  18      347.89      384.08     11.45 o 
  -5  11  18      215.53      238.15     11.44 o 
  -4  11  18       14.26       15.64      9.29 o 
  -3  11  18        6.27       10.26     13.80 o 
  -2  11  18        6.14        5.26      4.59 o 
  -1  11  18       24.28       24.54      6.13 o 
   0  11  18        0.71        0.42      3.57 o 
  -5  12  18       24.91       31.66      6.78 o 
  -4  12  18        3.52        2.05     11.89 o 
  -3  12  18       72.89      136.15     43.75 o 
 -14   1  19       24.26       26.80      7.70 o 
 -13   1  19       22.43       23.30      6.92 o 
 -12   1  19       16.30       11.05      2.97 o 
 -11   1  19        9.28       13.08      2.87 o 
 -10   1  19       81.14       77.31      5.50 o 
  -9   1  19       26.73       35.35      6.21 o 
  -8   1  19        1.48        2.89      2.08 o 
  -7   1  19       10.79        7.44      2.28 o 
  -6   1  19      227.72      251.27      7.08 o 
  -5   1  19      121.71      115.88      5.47 o 
  -4   1  19       75.28       83.81      6.13 o 
  -3   1  19      108.59      121.66      8.36 o 
  -2   1  19        0.52        1.28      2.19 o 
  -1   1  19        0.36        1.13      2.09 o 
   0   1  19       27.27       22.31      3.26 o 
   1   1  19       81.10       90.47      6.04 o 
   2   1  19       83.66       69.76      8.99 o 
   3   1  19      166.16      158.96      7.09 o 
   4   1  19       50.60       36.15      6.71 o 
   5   1  19      141.11      150.52      8.80 o 
   6   1  19        5.45        4.27      3.00 o 
 -14   2  19       55.46       80.17      9.96 o 
 -13   2  19        8.04       -5.53      7.23 o 
 -12   2  19       16.93        9.20      3.66 o 
 -11   2  19       12.79       13.60      2.91 o 
 -10   2  19        0.50        3.67      2.99 o 
  -9   2  19       20.26       23.00      3.25 o 
  -8   2  19       42.75       49.96      4.13 o 
  -7   2  19       20.54       15.67      2.95 o 
  -6   2  19      168.25      163.99      5.78 o 
  -5   2  19       89.69       93.42      7.12 o 
  -4   2  19       75.47       58.56      6.26 o 
  -3   2  19       72.24       76.79      5.96 o 
  -2   2  19        2.59        4.00      1.99 o 
  -1   2  19      162.37      177.91      7.54 o 
   0   2  19       74.83       84.30     10.12 o 
   1   2  19        2.29       -0.61      1.82 o 
   2   2  19       89.88       99.26      5.91 o 
   3   2  19       21.56        9.62      4.00 o 
   4   2  19       19.19       13.51      3.91 o 
   5   2  19        4.73        5.00      2.91 o 
   6   2  19       84.26       99.99      6.69 o 
 -14   3  19      137.84      134.96     24.43 o 
 -13   3  19        4.86        3.89     12.87 o 
 -12   3  19       59.14       64.29      7.44 o 
 -11   3  19        1.21       -2.11      3.41 o 
 -10   3  19      183.48      189.48      6.18 o 
  -9   3  19       19.81       29.46      3.48 o 
  -8   3  19       58.71       58.70      5.43 o 
  -7   3  19      209.34      229.09      6.29 o 
  -6   3  19        7.62       10.10      2.42 o 
  -5   3  19        1.45        2.18      1.83 o 
  -4   3  19      236.16      230.24      8.85 o 
  -3   3  19       11.64        8.12      2.79 o 
  -2   3  19      213.11      226.87     11.10 o 
  -1   3  19        0.28        2.81      2.41 o 
   0   3  19       45.65       46.25      4.61 o 
   1   3  19       24.82       12.99      4.07 o 
   2   3  19       22.56       25.74      3.18 o 
   3   3  19        1.86        5.64      1.99 o 
   4   3  19        8.68        9.33      2.78 o 
   5   3  19       13.48        6.35      2.78 o 
   6   3  19       10.11        7.80      5.37 o 
 -13   4  19       73.37       96.42     10.08 o 
 -12   4  19        5.55        6.05      3.95 o 
 -11   4  19       25.54       36.68      4.15 o 
 -10   4  19      118.13      103.11      7.91 o 
  -9   4  19        0.16       -1.33      1.96 o 
  -8   4  19       33.58       33.77      3.72 o 
  -7   4  19        1.63        5.23      2.52 o 
  -6   4  19      137.94      131.76      5.83 o 
  -5   4  19       98.26      105.66      5.70 o 
  -4   4  19      112.80      113.10      8.82 o 
  -3   4  19       58.91       67.04      6.33 o 
  -2   4  19      298.40      319.46     10.42 o 
  -1   4  19       49.64       60.11      4.78 o 
   0   4  19      239.65      237.28      8.11 o 
   1   4  19       86.44       72.56     27.02 o 
   2   4  19       56.20       68.29      4.83 o 
   3   4  19        8.09        4.77      2.60 o 
   4   4  19        4.28        1.60      1.99 o 
   5   4  19       79.02       71.50      7.00 o 
 -13   5  19       13.57       10.64      5.00 o 
 -12   5  19       46.32       60.43      4.60 o 
 -11   5  19       17.73       16.78      3.14 o 
 -10   5  19      123.37      118.49      8.03 o 
  -9   5  19        6.16        4.84      2.15 o 
  -8   5  19        0.24        1.49      2.80 o 
  -7   5  19        7.81       11.15      2.78 o 
  -6   5  19       41.81       49.56      4.39 o 
  -5   5  19        8.75        4.50      2.13 o 
  -4   5  19       42.64       43.60      3.76 o 
  -3   5  19      117.28      108.79      6.56 o 
  -2   5  19       41.74       33.94      3.84 o 
  -1   5  19        9.34        3.36      2.15 o 
   0   5  19       68.78       67.40      5.17 o 
   1   5  19       31.26       37.94      4.03 o 
   2   5  19       60.10       50.12      4.03 o 
   3   5  19        1.34        5.41      2.44 o 
   4   5  19        0.36        8.12      2.24 o 
   5   5  19      118.59      126.73      7.44 o 
 -12   6  19        0.24       -1.50      2.58 o 
 -11   6  19       14.21       18.70      3.63 o 
 -10   6  19       44.76       35.73      4.98 o 
  -9   6  19       76.20       89.60      5.45 o 
  -8   6  19        2.04        2.07      2.27 o 
  -7   6  19       28.35       26.37      3.22 o 
  -6   6  19        4.57        8.64      3.27 o 
  -5   6  19        5.00        7.60      2.40 o 
  -4   6  19        7.83        9.70      2.46 o 
  -3   6  19       61.38       57.00      4.47 o 
  -2   6  19       31.83       38.00      3.76 o 
  -1   6  19        0.10        3.33      2.05 o 
   0   6  19      193.78      195.25      6.78 o 
   1   6  19       12.57       13.14      2.57 o 
   2   6  19       48.42       40.76      5.29 o 
   3   6  19       15.21        8.90      3.25 o 
   4   6  19       16.33       17.98      3.24 o 
 -12   7  19       25.29       24.35      4.02 o 
 -11   7  19       43.85       37.58      4.81 o 
 -10   7  19        0.06        0.02      2.47 o 
  -9   7  19        1.17        3.57      2.62 o 
  -8   7  19        6.42        2.33      2.73 o 
  -7   7  19        0.24       -0.89      2.41 o 
  -6   7  19       14.69       16.54      3.67 o 
  -5   7  19       81.23       79.80      6.13 o 
  -4   7  19        6.48        6.89      2.12 o 
  -3   7  19        0.96        1.59      2.05 o 
  -2   7  19       13.55       13.51      4.89 o 
  -1   7  19        7.96       13.46      2.73 o 
   0   7  19        6.95       13.24      2.72 o 
   1   7  19      145.86      157.86      9.60 o 
   2   7  19       31.78       25.24      7.97 o 
   3   7  19      125.65      139.82     14.95 o 
   4   7  19       18.67       21.69      7.55 o 
 -11   8  19      118.55      130.42      6.85 o 
 -10   8  19       25.55       30.17      4.26 o 
  -9   8  19       73.82       75.94      5.13 o 
  -8   8  19      107.17      119.90      5.85 o 
  -7   8  19       34.81       51.70      6.16 o 
  -6   8  19      282.15      266.09      8.79 o 
  -5   8  19      114.74      135.28      7.12 o 
  -4   8  19        8.69       12.42      2.33 o 
  -3   8  19        2.37        6.91      2.56 o 
  -2   8  19      285.55      313.83      8.79 o 
  -1   8  19      155.13      139.72      7.23 o 
   0   8  19      102.22      110.95      8.68 o 
   1   8  19        0.02        1.32      3.02 o 
   2   8  19      180.12      190.43     11.36 o 
   3   8  19       13.78        9.52      7.45 o 
 -10   9  19        2.42        6.21      2.95 o 
  -9   9  19       47.79       57.75      4.68 o 
  -8   9  19      230.89      240.39      7.48 o 
  -7   9  19       19.99       24.19      6.20 o 
  -6   9  19       11.58       13.21      4.56 o 
  -5   9  19        5.52       13.09      4.52 o 
  -4   9  19       79.11       89.34      9.77 o 
  -3   9  19      139.48      153.04      7.34 o 
  -2   9  19       13.84       15.02      3.34 o 
  -1   9  19       90.11      111.54      8.20 o 
   0   9  19        3.33        1.94      2.97 o 
   1   9  19        1.28        3.33      3.10 o 
   2   9  19      116.88      101.94      8.89 o 
  -9  10  19        1.84        3.85      4.97 o 
  -8  10  19       20.28       37.22      4.14 o 
  -7  10  19       46.34       60.24     10.78 o 
  -6  10  19        0.16        8.31      4.16 o 
  -5  10  19       41.39       42.33      6.25 o 
  -4  10  19       26.20       26.63      5.14 o 
  -3  10  19        8.94        1.27      4.20 o 
  -2  10  19       15.29       21.89      4.50 o 
  -1  10  19       37.57       23.74      4.59 o 
   0  10  19       87.06       90.60     10.78 o 
   1  10  19       14.35       17.12      4.69 o 
  -6  11  19       73.76       97.59      8.52 o 
  -5  11  19        0.84        9.18      4.19 o 
  -4  11  19       36.59       44.16     10.89 o 
  -3  11  19       35.78       39.60      7.30 o 
  -2  11  19       12.93       26.74      8.49 o 
 -13   0  20      427.61      467.74     25.70 o 
 -12   0  20       74.90       87.44      6.53 o 
 -11   0  20      145.57      138.53     11.33 o 
 -10   0  20        0.92        0.21      3.63 o 
  -9   0  20       38.04       39.64      6.03 o 
  -8   0  20      329.30      348.25     11.28 o 
  -7   0  20       54.31       36.61      4.47 o 
  -6   0  20       71.81       86.17      7.15 o 
  -5   0  20      141.39      111.19      7.51 o 
  -4   0  20      567.50      554.43     20.13 o 
  -3   0  20      108.09       98.33      9.59 o 
  -2   0  20       39.77       21.57      6.27 o 
  -1   0  20        4.68       13.63      5.35 o 
   0   0  20       31.64       40.81      6.50 o 
   1   0  20       12.66        4.46      5.77 o 
   2   0  20       18.80       21.66      4.42 o 
   3   0  20       17.90       25.60      5.33 o 
   4   0  20       67.94       97.89     10.90 o 
   5   0  20      155.52      134.66      9.89 o 
 -13   1  20        3.22       -4.77      5.59 o 
 -12   1  20       55.25       62.66      5.22 o 
 -11   1  20      303.92      315.20      9.60 o 
 -10   1  20      324.65      358.68      9.93 o 
  -9   1  20        1.13        7.04      5.09 o 
  -8   1  20        2.83        0.81      2.37 o 
  -7   1  20       35.18       32.41      3.08 o 
  -6   1  20       91.49       99.40      5.18 o 
  -5   1  20       21.30       18.51      3.74 o 
  -4   1  20       41.10       37.96      4.43 o 
  -3   1  20        0.23        0.98      1.99 o 
  -2   1  20       29.07       25.74      3.76 o 
  -1   1  20       19.77       22.89      3.60 o 
   0   1  20        0.39        0.66      1.95 o 
   1   1  20       67.17       71.06      5.61 o 
   2   1  20        4.83        5.92      2.02 o 
   3   1  20      104.13      102.10      9.91 o 
   4   1  20        8.91        9.78      4.27 o 
   5   1  20       62.51       73.19      6.22 o 
 -13   2  20        6.69       -9.03     16.32 o 
 -12   2  20       76.97       78.11      5.58 o 
 -11   2  20       94.63       94.96      5.50 o 
 -10   2  20        8.04        6.29      3.78 o 
  -9   2  20      115.61      103.04      5.70 o 
  -8   2  20       21.16       10.02      3.10 o 
  -7   2  20       16.55       20.53      2.76 o 
  -6   2  20      113.51      104.01      5.56 o 
  -5   2  20      172.18      157.03      5.94 o 
  -4   2  20       11.90       12.04      3.09 o 
  -3   2  20        6.26       10.18      2.78 o 
  -2   2  20      210.96      227.32     12.51 o 
  -1   2  20        9.69       17.80      3.46 o 
   0   2  20        8.65        5.63      1.99 o 
   1   2  20        0.50        3.80      2.15 o 
   2   2  20       52.30       53.85      5.02 o 
   3   2  20      212.81      235.06     10.24 o 
   4   2  20      155.36      156.99      8.07 o 
   5   2  20      212.49      208.22      9.17 o 
 -13   3  20       61.23       72.79     13.32 o 
 -12   3  20        8.76       13.21      3.48 o 
 -11   3  20       47.67       50.12      5.93 o 
 -10   3  20       19.58       20.36      3.13 o 
  -9   3  20       69.64       60.60      4.93 o 
  -8   3  20       12.12       16.88      3.19 o 
  -7   3  20       15.96       22.54      3.18 o 
  -6   3  20      147.01      153.26      6.20 o 
  -5   3  20        0.24        3.00      1.98 o 
  -4   3  20        0.00        0.20      2.28 o 
  -3   3  20       64.12       58.99      7.97 o 
  -2   3  20       56.83       63.53      5.66 o 
  -1   3  20      224.65      215.52      8.61 o 
   0   3  20      192.24      169.84      7.57 o 
   1   3  20       22.20       22.72      4.05 o 
   2   3  20       22.89        6.65      5.44 o 
   3   3  20        2.69        2.20      3.73 o 
   4   3  20        9.12        9.95      3.40 o 
   5   3  20       22.36       21.60      4.00 o 
 -13   4  20      100.94      103.47     20.33 o 
 -12   4  20       29.38       30.76      4.05 o 
 -11   4  20       10.20       15.85      3.73 o 
 -10   4  20        8.91       10.70      2.81 o 
  -9   4  20        0.04        2.14      2.53 o 
  -8   4  20       16.52       18.72      3.50 o 
  -7   4  20       41.66       58.72      5.73 o 
  -6   4  20        0.32        1.58      2.23 o 
  -5   4  20        5.48        8.75      2.39 o 
  -4   4  20       43.16       39.61      4.72 o 
  -3   4  20      236.59      230.28     16.46 o 
  -2   4  20       54.49       50.22      5.07 o 
  -1   4  20        0.22        1.30      2.17 o 
   0   4  20        4.01        2.24      2.35 o 
   1   4  20       21.85        6.67      5.43 o 
   2   4  20       19.04       26.44      4.38 o 
   3   4  20       62.16       69.62      6.17 o 
   4   4  20       92.12      113.75     18.06 o 
 -12   5  20      203.13      209.80      7.65 o 
 -11   5  20      131.48      142.59     15.42 o 
 -10   5  20       20.10       16.05      3.41 o 
  -9   5  20        0.02        1.92      2.24 o 
  -8   5  20       72.55       76.73      5.11 o 
  -7   5  20       19.16       17.83      4.34 o 
  -6   5  20        5.97        7.73      3.84 o 
  -5   5  20      318.77      332.59      8.02 o 
  -4   5  20      123.23      126.39      8.58 o 
  -3   5  20       25.31       35.29      4.01 o 
  -2   5  20      133.88      128.35      7.87 o 
  -1   5  20        2.44       -0.02      3.74 o 
   0   5  20        0.71        1.21      2.34 o 
   1   5  20       11.83       12.47      3.59 o 
   2   5  20       46.01       53.22      7.71 o 
   3   5  20        5.96        9.41      9.93 o 
   4   5  20       34.69       29.49      4.59 o 
 -12   6  20        0.11       -0.80      6.51 o 
 -11   6  20       12.75        7.99      4.29 o 
 -10   6  20       71.79       64.42      9.90 o 
  -9   6  20        6.54       11.85      3.78 o 
  -8   6  20        4.31        2.89      2.99 o 
  -7   6  20       26.05       26.74      5.14 o 
  -6   6  20       16.75       16.63      3.81 o 
  -5   6  20       39.28       47.82      3.84 o 
  -4   6  20      214.45      201.67      7.87 o 
  -3   6  20      100.03      108.67      6.70 o 
  -2   6  20       65.27       55.15      4.57 o 
  -1   6  20        0.93       -0.49      1.91 o 
   0   6  20      162.29      157.84      7.69 o 
   1   6  20       16.86       28.77      4.44 o 
   2   6  20        1.99        2.57      2.43 o 
   3   6  20        0.12        3.67      2.48 o 
 -11   7  20        0.07        2.70      2.62 o 
 -10   7  20      124.50      135.53      9.12 o 
  -9   7  20       22.33       19.06      3.62 o 
  -8   7  20       73.61       64.15      5.07 o 
  -7   7  20       33.23       39.61      5.62 o 
  -6   7  20        0.03       -0.67      2.61 o 
  -5   7  20       17.11       13.89      5.37 o 
  -4   7  20       35.75       28.56      3.73 o 
  -3   7  20        9.80       13.03      2.76 o 
  -2   7  20       19.79       20.02      3.44 o 
  -1   7  20       18.24       19.70      3.72 o 
   0   7  20      165.88      160.40      8.61 o 
   1   7  20       26.46       23.53      7.20 o 
   2   7  20        2.48        3.42      2.46 o 
   3   7  20       72.34       61.04      8.00 o 
 -10   8  20        4.11        7.93      2.50 o 
  -9   8  20        1.67        4.19      3.06 o 
  -8   8  20        3.59        5.58      3.92 o 
  -7   8  20        1.80        5.99      6.52 o 
  -6   8  20       15.98       17.08      5.59 o 
  -5   8  20      237.43      261.10      9.92 o 
  -4   8  20       83.92      102.09      6.65 o 
  -3   8  20      190.33      209.50      9.32 o 
  -2   8  20        1.27        3.47      2.82 o 
  -1   8  20       17.57       14.23      5.11 o 
   0   8  20        1.97        2.11      3.03 o 
   1   8  20        0.31        1.16      3.40 o 
   2   8  20       93.20      108.53     10.83 o 
  -9   9  20       23.68       28.46      5.86 o 
  -8   9  20       88.02       98.25      9.42 o 
  -7   9  20      117.72      133.92     11.23 o 
  -6   9  20        7.51        8.44      4.30 o 
  -5   9  20        8.52        6.85      3.98 o 
  -4   9  20        1.67        8.32      3.95 o 
  -3   9  20       93.21       96.47      6.89 o 
  -2   9  20       52.27       55.75      6.28 o 
  -1   9  20       30.15       40.09      5.64 o 
   0   9  20        7.61        7.23      4.07 o 
  -7  10  20       40.24       30.31     16.05 o 
  -6  10  20       22.13       28.36      5.26 o 
  -5  10  20        4.53       12.27      4.51 o 
  -4  10  20       48.22       59.10     10.75 o 
  -3  10  20       18.16       16.52      5.68 o 
  -2  10  20       31.08       43.23     26.37 o 
  -1  10  20       12.42       13.39      6.39 o 
 -13   1  21       67.33       75.98      5.40 o 
 -12   1  21      132.80      136.97      6.03 o 
 -11   1  21       29.59       29.78      3.93 o 
 -10   1  21       97.37       99.07      5.80 o 
  -9   1  21        3.79        0.74      4.28 o 
  -8   1  21        0.77       -2.02      2.02 o 
  -7   1  21        1.82        0.69      3.95 o 
  -6   1  21       14.34       12.97      2.60 o 
  -5   1  21      111.11      111.10      6.41 o 
  -4   1  21        1.92        2.18      2.44 o 
  -3   1  21       19.69       17.42      3.50 o 
  -2   1  21      151.14      159.50      7.94 o 
  -1   1  21      172.13      166.47     11.18 o 
   0   1  21        0.83        5.80      2.33 o 
   1   1  21      111.65       97.13      9.10 o 
   2   1  21       56.28       46.94      5.66 o 
   3   1  21       23.17       19.28      3.59 o 
   4   1  21       95.30      112.65      7.93 o 
 -13   2  21       44.53       47.55      3.95 o 
 -12   2  21        8.22        7.07      3.20 o 
 -11   2  21       34.03       45.14      4.15 o 
 -10   2  21       35.80       27.60      4.70 o 
  -9   2  21        3.71        4.23      3.08 o 
  -8   2  21       12.33       15.07      3.11 o 
  -7   2  21       88.70       83.18      6.36 o 
  -6   2  21      120.80      137.66      6.18 o 
  -5   2  21      149.70      121.18      6.48 o 
  -4   2  21       28.35       36.70      4.56 o 
  -3   2  21        5.92        3.68      2.42 o 
  -2   2  21       14.43        8.92      2.60 o 
  -1   2  21       44.36       41.52      4.76 o 
   0   2  21       20.82       22.92      4.04 o 
   1   2  21       25.57        5.40      6.30 o 
   2   2  21      269.84      284.75     17.04 o 
   3   2  21       67.55       70.63      6.62 o 
   4   2  21       68.39       81.07      7.02 o 
 -12   3  21        0.58        1.25      3.56 o 
 -11   3  21        0.12        0.77      2.57 o 
 -10   3  21       47.10       53.46      4.76 o 
  -9   3  21       25.93       34.63      3.95 o 
  -8   3  21      120.66      108.28      5.52 o 
  -7   3  21      124.07      130.81      8.27 o 
  -6   3  21        5.89        7.82      2.67 o 
  -5   3  21      283.93      278.68      7.90 o 
  -4   3  21      224.79      246.67      9.69 o 
  -3   3  21       33.72       46.35      5.48 o 
  -2   3  21       14.00       13.27      4.08 o 
  -1   3  21        0.06        3.06      1.91 o 
   0   3  21        0.01        4.39      2.16 o 
   1   3  21       48.01       10.94     12.10 o 
   2   3  21       73.99       83.05      7.94 o 
   3   3  21       29.48       19.46      7.55 o 
   4   3  21       21.91       31.11      4.22 o 
 -12   4  21        9.69       13.14      3.48 o 
 -11   4  21        0.56        1.82      3.63 o 
 -10   4  21       15.61       19.19      5.20 o 
  -9   4  21        4.05        2.40      3.24 o 
  -8   4  21        4.74        2.37      3.10 o 
  -7   4  21      167.74      165.82      9.03 o 
  -6   4  21       17.99       26.63      3.75 o 
  -5   4  21        2.83        3.74      2.10 o 
  -4   4  21      272.08      282.43     10.44 o 
  -3   4  21        4.43        1.99      2.46 o 
  -2   4  21       18.15       18.89      4.15 o 
  -1   4  21        6.27        6.83      3.39 o 
   0   4  21       27.60       30.93     10.11 o 
   1   4  21        1.09        4.28      2.92 o 
   2   4  21        0.00        1.16      2.79 o 
   3   4  21       28.89       34.09      4.37 o 
 -12   5  21       20.44       14.17      4.31 o 
 -11   5  21        9.00       10.30      3.53 o 
 -10   5  21       61.70       75.96      5.56 o 
  -9   5  21       59.15       58.67      4.33 o 
  -8   5  21       35.24       38.77      4.64 o 
  -7   5  21      236.23      276.11     11.54 o 
  -6   5  21      158.00      163.12      7.70 o 
  -5   5  21      218.55      219.58      7.14 o 
  -4   5  21       22.21       22.06      5.66 o 
  -3   5  21        0.05        0.23      2.13 o 
  -2   5  21        0.03        2.91      2.05 o 
  -1   5  21        4.41        5.69      3.58 o 
   0   5  21        2.04        1.02      2.82 o 
   1   5  21       17.13       22.13      5.92 o 
   2   5  21        4.45       11.34     10.25 o 
   3   5  21       19.10       18.01      3.55 o 
 -11   6  21        1.79        5.48      3.27 o 
 -10   6  21        0.09       -0.95      2.95 o 
  -9   6  21       30.16       44.11      4.64 o 
  -8   6  21       29.78       18.52      4.45 o 
  -7   6  21      334.26      365.73     15.68 o 
  -6   6  21       44.69       39.98      5.45 o 
  -5   6  21       71.51       64.69      5.13 o 
  -4   6  21      118.75      129.28      8.32 o 
  -3   6  21      139.89      138.26      8.47 o 
  -2   6  21       11.32       15.68      3.26 o 
  -1   6  21       22.44       16.53      6.17 o 
   0   6  21        8.94        8.13      3.74 o 
   1   6  21        5.47        2.53      2.79 o 
   2   6  21       12.41        3.86      4.23 o 
 -10   7  21       33.78       32.47      5.37 o 
  -9   7  21       84.28       86.36      5.62 o 
  -8   7  21       48.24       63.35      8.23 o 
  -7   7  21        9.04       13.71      4.61 o 
  -6   7  21      182.23      176.84      8.15 o 
  -5   7  21       18.91       24.96      4.71 o 
  -4   7  21       55.41       60.15      5.53 o 
  -3   7  21       24.15       22.00      3.55 o 
  -2   7  21       48.64       44.05      5.62 o 
  -1   7  21       78.70      108.81      8.12 o 
   0   7  21        2.41        6.79      2.98 o 
   1   7  21        2.26        2.88      2.85 o 
  -9   8  21       20.41       20.41      3.61 o 
  -8   8  21        0.01       -0.27      9.79 o 
  -7   8  21        0.87       -0.05      4.78 o 
  -6   8  21        0.55        3.77      3.42 o 
  -5   8  21        6.14       14.22      4.77 o 
  -4   8  21       14.45       15.48      4.65 o 
  -3   8  21        1.08        5.80      3.40 o 
  -2   8  21      130.13      134.50      9.10 o 
  -1   8  21        0.63        1.65      3.09 o 
   0   8  21        6.41        9.61      3.82 o 
  -7   9  21      144.26      149.62     15.02 o 
  -6   9  21       99.51      104.88      8.84 o 
  -5   9  21        4.04       14.91      4.51 o 
  -4   9  21        0.66        8.39      7.20 o 
  -3   9  21        0.20        3.26      3.32 o 
  -2   9  21       81.03       66.88      7.89 o 
  -1   9  21        0.00        2.81      5.04 o 
 -12   0  22       37.60       33.67      6.37 o 
 -11   0  22       51.87       46.58     16.77 o 
 -10   0  22      114.14      117.72      8.57 o 
  -9   0  22      168.08      193.84     10.32 o 
  -8   0  22       61.91       88.70     16.09 o 
  -7   0  22       24.70       39.68      6.78 o 
  -6   0  22        8.27        3.97      4.19 o 
  -5   0  22        7.47        7.51      4.24 o 
  -4   0  22      269.28      272.96     20.29 o 
  -3   0  22        0.38       -1.21      2.96 o 
  -2   0  22        4.16        4.25      3.99 o 
  -1   0  22       45.05       58.24     10.25 o 
   0   0  22      125.99      132.56     12.50 o 
   1   0  22      298.30      233.41     15.91 o 
   2   0  22      184.85      240.58     15.78 o 
   3   0  22       91.52       73.85      9.58 o 
 -12   1  22        0.77        0.91      2.56 o 
 -11   1  22        1.36       -0.87      2.44 o 
 -10   1  22        2.88        8.80      5.28 o 
  -9   1  22       18.71       18.76      4.35 o 
  -8   1  22        0.24        1.71      3.12 o 
  -7   1  22        6.61        7.12      3.67 o 
  -6   1  22        0.08        1.66      1.90 o 
  -5   1  22       85.18       97.22      7.19 o 
  -4   1  22        2.24        1.68      2.42 o 
  -3   1  22       24.74       26.81      4.46 o 
  -2   1  22        1.13        3.61      2.02 o 
  -1   1  22        5.15       12.18      4.21 o 
   0   1  22        5.13        6.25      3.36 o 
   1   1  22       39.91       19.84      8.33 o 
   2   1  22       66.13       61.61      8.31 o 
   3   1  22       10.55       22.18      4.56 o 
 -12   2  22       18.63       16.15      3.69 o 
 -11   2  22        0.18        0.80      2.09 o 
 -10   2  22        9.37        8.79      3.50 o 
  -9   2  22      113.63      119.09      5.95 o 
  -8   2  22      165.58      156.81     10.79 o 
  -7   2  22       22.52       23.08      4.14 o 
  -6   2  22      150.90      150.77      6.34 o 
  -5   2  22      205.91      192.48      8.91 o 
  -4   2  22      164.65      185.79      8.67 o 
  -3   2  22        5.12        5.98      2.66 o 
  -2   2  22        8.78       12.64      2.90 o 
  -1   2  22      111.32      110.81      9.61 o 
   0   2  22        2.97        1.25      3.69 o 
   1   2  22        4.99        0.33      1.82 o 
   2   2  22       12.09       20.57      4.59 o 
   3   2  22        1.48        6.63      2.39 o 
 -12   3  22       74.07       91.87      9.13 o 
 -11   3  22       29.76       20.31      8.07 o 
 -10   3  22       83.55      103.70      6.10 o 
  -9   3  22       29.21       26.14      3.60 o 
  -8   3  22       72.49       84.63      7.57 o 
  -7   3  22        0.90       -1.71      8.48 o 
  -6   3  22       19.74       28.15      3.97 o 
  -5   3  22       11.23        7.11      3.07 o 
  -4   3  22       27.16       24.69      4.09 o 
  -3   3  22        8.01       11.29      3.02 o 
  -2   3  22       44.46       41.27      5.67 o 
  -1   3  22      371.29      396.02     16.04 o 
   0   3  22       18.19       18.19      5.19 o 
   1   3  22       24.66        4.02      4.83 o 
   2   3  22       14.98       17.51      4.63 o 
 -11   4  22        1.63        2.44      2.59 o 
 -10   4  22        0.57        3.75      3.20 o 
  -9   4  22       10.63       11.40      3.69 o 
  -8   4  22      165.42      171.63     16.88 o 
  -7   4  22       94.07      108.20      8.49 o 
  -6   4  22        7.15        1.05      2.45 o 
  -5   4  22       33.21       33.36      4.14 o 
  -4   4  22        4.56        6.28      3.51 o 
  -3   4  22        0.63        1.87      3.11 o 
  -2   4  22        0.82       -3.10      3.10 o 
  -1   4  22        0.06        3.51      3.03 o 
   0   4  22        3.18       10.33      4.08 o 
   1   4  22       20.24       18.91      4.50 o 
   2   4  22       88.70       74.45      6.97 o 
 -11   5  22        2.54        3.90      3.28 o 
 -10   5  22        0.19        3.49      5.28 o 
  -9   5  22        2.88        0.39      3.92 o 
  -8   5  22        2.48       -2.79      4.32 o 
  -7   5  22       29.04       23.84      9.12 o 
  -6   5  22      120.84      132.43      8.26 o 
  -5   5  22       28.79       23.81      4.20 o 
  -4   5  22       39.21       38.16      4.96 o 
  -3   5  22       58.00       74.41      6.41 o 
  -2   5  22       23.62       17.64      4.80 o 
  -1   5  22       13.31        5.05      3.81 o 
   0   5  22       26.31       18.52      4.26 o 
   1   5  22      111.14      141.41      8.72 o 
 -10   6  22        9.46       14.19      3.17 o 
  -9   6  22        0.44        0.63      4.50 o 
  -8   6  22       13.11       15.99      4.65 o 
  -7   6  22        1.34        3.83      4.83 o 
  -6   6  22      207.35      216.54     10.69 o 
  -5   6  22      418.32      456.28     21.01 o 
  -4   6  22        8.71       12.24      3.80 o 
  -3   6  22       36.32       26.45      5.00 o 
  -2   6  22      102.95      110.41      8.80 o 
  -1   6  22       14.77        6.62      3.53 o 
   0   6  22        0.01        0.08      2.57 o 
   1   6  22        3.22        7.12      3.61 o 
  -9   7  22       27.91       40.94      6.24 o 
  -8   7  22       15.82       22.95      8.79 o 
  -7   7  22       95.37       87.92     16.29 o 
  -6   7  22       26.65       24.68      6.32 o 
  -5   7  22       12.09       13.34      5.12 o 
  -4   7  22       21.57       23.71      4.59 o 
  -3   7  22        2.77        1.01      4.74 o 
  -2   7  22       43.78       49.72      8.02 o 
  -1   7  22       18.84       26.13      4.83 o 
   0   7  22        0.00        4.64      3.70 o 
  -7   8  22       95.72      116.94     10.92 o 
  -6   8  22       25.47       24.66      5.76 o 
  -5   8  22        2.56        3.60      5.47 o 
  -4   8  22       42.04       42.06      9.30 o 
  -3   8  22       80.49       96.55      8.19 o 
  -2   8  22       22.79       17.33      6.20 o 
 -11   1  23       25.19       29.52      4.23 o 
 -10   1  23        0.72       -2.05      4.88 o 
  -9   1  23        8.15       10.72      9.64 o 
  -8   1  23      122.81      150.72      9.02 o 
  -7   1  23      141.04      160.24      8.22 o 
  -6   1  23       55.13       60.72      6.15 o 
  -5   1  23      164.31      149.81      9.04 o 
  -4   1  23       38.16       33.02      6.54 o 
  -3   1  23       97.84       89.80      9.16 o 
  -2   1  23       15.94        6.98      3.80 o 
  -1   1  23       62.82       50.86      7.02 o 
   0   1  23        0.26        3.36      2.96 o 
   1   1  23       13.86       -0.31      1.86 o 
 -11   2  23      151.50      165.56      7.20 o 
 -10   2  23      120.16      129.12      6.38 o 
  -9   2  23        4.33        4.09      4.66 o 
  -8   2  23       45.30       41.83      5.70 o 
  -7   2  23       11.56       19.40      4.09 o 
  -6   2  23      268.34      269.14     11.22 o 
  -5   2  23       40.44       40.03      5.83 o 
  -4   2  23       24.05       31.27      5.26 o 
  -3   2  23       18.65       10.03      7.01 o 
  -2   2  23       86.81       90.57      9.27 o 
  -1   2  23       15.36        9.39      4.13 o 
   0   2  23       12.45       21.28      4.64 o 
   1   2  23       10.56        1.13      1.91 o 
 -11   3  23        0.26       -0.63      2.45 o 
 -10   3  23        7.45       16.01      4.65 o 
  -9   3  23        0.32        1.96      8.51 o 
  -8   3  23        1.94       16.84     11.26 o 
  -7   3  23       11.78       13.88      5.48 o 
  -6   3  23        7.72       15.83      4.65 o 
  -5   3  23        7.94       10.18      3.81 o 
  -4   3  23        3.94        8.65      4.52 o 
  -3   3  23        1.57       -0.51      3.44 o 
  -2   3  23       12.31       10.49      5.52 o 
  -1   3  23        2.60        8.92      6.58 o 
   0   3  23        0.64       -1.55      3.09 o 
   1   3  23       68.46       54.52     18.63 o 
 -10   4  23        1.58        4.00      3.75 o 
  -9   4  23       33.69       51.02      8.05 o 
  -8   4  23       19.94       25.45     10.14 o 
  -7   4  23       34.61       30.23      6.65 o 
  -6   4  23       47.23       63.83      7.45 o 
  -5   4  23       72.80       73.20      6.58 o 
  -4   4  23        6.75        1.74      3.88 o 
  -3   4  23        6.96        0.08      3.47 o 
  -2   4  23       85.20      111.47     10.44 o 
  -1   4  23       28.08       34.00      6.11 o 
   0   4  23       16.32       21.57     11.30 o 
   1   4  23       39.73       53.31     14.12 o 
  -9   5  23       52.77       51.58      6.04 o 
  -8   5  23       17.07        4.71     15.34 o 
  -7   5  23       40.83       37.31      7.85 o 
  -6   5  23       70.59       91.06      9.06 o 
  -5   5  23        4.87        4.96      4.60 o 
  -4   5  23       54.64       63.64      7.07 o 
  -3   5  23      158.74      132.95      9.67 o 
  -2   5  23       42.93       41.22      6.96 o 
  -1   5  23        0.24        0.27      2.94 o 
   0   5  23        7.80       11.64      7.00 o 
  -9   6  23        8.62       16.64      7.42 o 
  -8   6  23        0.86       -2.27      5.20 o 
  -7   6  23       13.66       18.57      6.15 o 
  -6   6  23        4.47       16.07      4.65 o 
  -5   6  23       43.94       52.79     11.73 o 
  -4   6  23        4.32        7.87      4.07 o 
  -3   6  23        3.74        3.90      3.63 o 
  -2   6  23        3.83        2.97      3.49 o 
  -1   6  23        8.93       11.13      4.20 o 
  -7   7  23      108.38      112.78      8.82 o 
  -6   7  23       35.79       49.44      7.32 o 
  -5   7  23       33.15       19.23      6.88 o 
  -4   7  23        3.95        1.83      2.98 o 
  -3   7  23        8.81        4.06      3.76 o 
 -10   0  24        0.09        0.36      5.47 o 
  -9   0  24       29.71       35.05      9.79 o 
  -8   0  24      333.96      388.65     23.14 o 
  -7   0  24        1.66        4.06      6.12 o 
  -5   0  24       69.71       83.66     13.29 o 
  -4   0  24       42.55       46.46     10.61 o 
  -3   0  24      625.31      706.89     33.10 o 
  -2   0  24      180.53      190.98     16.51 o 
  -1   0  24        0.02        1.69      4.04 o 
   0   0  24       12.45       10.23      5.11 o 
 -10   1  24       30.82       49.78      6.94 o 
  -9   1  24        0.75       -6.11      6.11 o 
  -8   1  24       32.72       43.71      6.83 o 
  -7   1  24       51.08       67.38     21.37 o 
  -6   1  24      123.15      158.65     13.99 o 
  -5   1  24        7.90       19.65      5.43 o 
  -4   1  24       51.49       33.40     12.41 o 
  -3   1  24       62.38       84.64      9.32 o 
  -2   1  24        3.95        6.50      4.05 o 
  -1   1  24       92.07       86.29      8.60 o 
   0   1  24       32.35       36.22      5.52 o 
 -10   2  24       68.21      111.63      9.77 o 
  -9   2  24        0.69        9.86      5.40 o 
  -8   2  24       25.78       44.22      9.45 o 
  -7   2  24       48.43       65.53      8.02 o 
  -6   2  24        8.66        5.04      5.30 o 
  -5   2  24        0.18       -0.49      6.78 o 
  -4   2  24      170.46      203.70     22.09 o 
  -3   2  24        7.44        8.88      4.84 o 
  -2   2  24        1.36        0.45      4.94 o 
  -1   2  24       43.17       49.28      7.02 o 
   0   2  24       76.37      103.14      9.47 o 
  -9   3  24       27.38       24.50      6.51 o 
  -8   3  24        0.13       10.37      7.68 o 
  -7   3  24        7.20       16.02      8.40 o 
  -6   3  24       28.92       38.69      8.00 o 
  -5   3  24      230.23      232.87     13.60 o 
  -4   3  24      288.21      311.11     15.52 o 
  -3   3  24        0.05        1.45      3.74 o 
  -2   3  24       37.02       40.86      6.98 o 
  -1   3  24      103.49      125.55     10.85 o 
  -9   4  24       17.20       31.60      6.26 o 
  -8   4  24      280.22      315.92     15.01 o 
  -7   4  24      339.25      377.65     16.27 o 
  -6   4  24      159.93      225.81     12.29 o 
  -5   4  24        6.00        9.51      3.98 o 
  -4   4  24       21.38       28.39      6.41 o 
  -3   4  24       41.13       32.09      6.46 o 
  -2   4  24      122.17      165.33     11.97 o 
  -1   4  24      161.65      173.37     11.18 o 
  -7   5  24       53.18       46.03      9.88 o 
  -6   5  24        4.73        1.17      4.93 o 
  -5   5  24       35.65       44.22     11.57 o 
  -4   5  24        4.97        5.42      3.86 o 
  -3   5  24        0.68        0.81      3.39 o 
  -2   5  24       10.94        7.65      4.64 o 
  -5   6  24        0.75        3.17      7.60 o 
  -8   1  25       44.03       60.74     11.88 o 
  -7   1  25      377.18      427.55     26.95 o 
  -5   1  25        1.09        0.94      4.09 o 
  -4   1  25      119.53      117.09     16.98 o 
  -3   1  25      110.64      137.59     14.51 o 
  -2   1  25        1.77        1.17      3.16 o 
  -8   2  25        5.78       -5.73     14.64 o 
  -7   2  25        0.00       18.06      6.99 o 
  -5   2  25       10.41       13.64      5.35 o 
  -4   2  25       46.30       67.49     15.68 o 
  -3   2  25      111.38      115.87     11.11 o 
  -7   3  25       84.89       94.36      9.22 o 
  -5   3  25      100.16      118.67     11.72 o 
  -4   3  25       66.84       54.79      8.31 o 
                                                 
